# Supplementary material for: A Natural Major Module Confers the Trade‐Off between Phenotypic Mean and Plasticity of Grain Chalkiness in Rice
Source: Adv Sci (Weinh). 2025 Aug 22;12(42):e06242. doi: 10.1002/advs.202506242 (PMC12622540; doi:10.1002/advs.202506242)
Supplement: Supplementary file 2 — Supplemental Tables [file ADVS-12-e06242-s001.xlsx]

## Sheet: Table S1
Table S1 Grain chalkiness phenotypes of a diverse rice collection of 533 accessions within five environments.
Trait	Year of release	DTF_WH2012	X12WH_WBR	X13HN_WBR	X13WH_WBR	X14WH_WBR	X12WH_WCR	X13HN_WCR	X13WH_WCR	X14WH_WCR	X12WH_GCR	X13HN_GCR	X13WH_GCR	X14WH_GCR	X13WH.14WH_WBR	X13WH.14WH_WCR	X13WH.14WH_FL	X13WH.14WH_GCR	X12WH_WBA	X12WH_WBD	X12WH_WCA	X12WH_WCD	X12WH_FL	X12WH_GCA	X12WH_GCD	X13HN_WBA	X13HN_WBD	X13HN_WCA	X13HN_WCD	X13HN_FL	X13HN_GCA	X13HN_GCD	X13WH_WBA	X13WH_WBD	X13WH_WCA	X13WH_WCD	X13WH_FL	X13WH_GCA	X13WH_GCD	X14WH_WBA	X14WH_WBD	X14WH_WCA	X14WH_WCD	X14WH_FL	X14WH_GCA	X14WH_GCD	X13WH.12WH_WBR	X13WH.12WH_WBA	X13WH.12WH_WBD
C001		76	0.95	0.85	0	0.33	0	0	0	0	0.95	0.85	1	0.33	-0.33	0	1	0.67	0.33	0.31	0	0	0	0.33	0.31	0.1	0.09	0	0	0	0.1	0.09	0	0	0	0	1	1	1	0.1	0.03	0	0	0	0.1	0.03	-0.95	-0.33	-0.31
C002		96	0	0	0	0	0.08	0.02	0	0	0.08	0.02	1	0	0	0	1	1	0	0	0.17	0.01	0	0.17	0.01	0	0	0.17	0	0	0.17	0	0	0	0	0	1	1	1	0	0	0	0	0	0	0	0	0	0
C003		78	0	0	0	0	0.98	0.98	0	0.97	0.98	0.98	1	0.97	0	-0.97	1	0.03	0	0	0.5	0.49	0	0.5	0.49	0	0	0.5	0.49	0	0.5	0.49	0	0	0	0	1	1	1	0	0	0.5	0.49	0	0.5	0.49	0	0	0
C004		80	0.98	0.97	0	0.98	0.98	0	0	0.98	0.98	0.97	1	0.98	-0.98	-0.98	1	0.02	0.5	0.49	0.5	0.49	0	1	0.98	0.5	0.49	0	0	0	0.5	0.49	0	0	0	0	1	1	1	0.5	0.49	0.5	0.49	0	1	0.98	-0.98	-0.5	-0.49
C005		102	0	0	0	0	0.25	0.7	0.85	0.56	0.25	0.7	0.85	0.56	0	0.29	0	0.29	0	0	0.25	0.06	0	0.25	0.06	0	0	0.2	0.14	0	0.2	0.14	0	0	0.33	0.28	0	0.33	0.28	0	0	0.17	0.09	0	0.17	0.09	0	0	0
C006		88	0	0	0	0	0	0	0	0.1	0	0	0	0.1	0	-0.1	0	-0.1	0	0	0	0	0	0	0	0	0	0	0	0	0	0	0	0	0	0	0	0	0	0	0	0.25	0.03	0	0.25	0.03	0	0	0
C007		86	0	0	0	0	0	0	0.05	0.1	0	0	0.05	0.1	0	-0.05	0	-0.05	0	0	0	0	0	0	0	0	0	0	0	0	0	0	0	0	0.25	0.01	0	0.25	0.01	0	0	0.25	0.03	0	0.25	0.03	0	0	0
C008		140	NA	0	0	0.65	NA	0	0	0	NA	0	0	0.65	-0.65	0	0	-0.65	NA	NA	NA	NA	NA	NA	NA	0	0	0	0	0	0	0	0	0	0	0	0	0	0	0.25	0.16	0	0	0	0.25	0.16	NA	NA	NA
C009		90	1	1	1	1	0	0	0	0	1	1	1	1	0	0	0	0	0.5	0.5	0	0	0	0.5	0.5	0.5	0.5	0	0	0	0.5	0.5	0.67	0.67	0	0	0	0.67	0.67	0.33	0.33	0	0	0	0.33	0.33	0	0.17	0.17
C010	1983	94	0	0	0	0	0	0	0.3	0	0	0	0.3	0	0	0.3	0	0.3	0	0	0	0	0	0	0	0	0	0	0	0	0	0	0	0	0.25	0.08	0	0.25	0.08	0	0	0	0	0	0	0	0	0	0
C011	1989	96	0	0	0	0	0.05	0.04	0.3	0	0.05	0.04	0.3	0	0	0.3	0	0.3	0	0	0.17	0.01	0	0.17	0.01	0	0	0.33	0.01	0	0.33	0.01	0	0	0.25	0.08	0	0.25	0.08	0	0	0	0	0	0	0	0	0	0
C012		113	0.08	0	0.15	0.07	0	0	0	0	0.08	0	0.15	0.07	0.08	0	0	0.08	0.2	0.02	0	0	0	0.2	0.02	0	0	0	0	0	0	0	0.25	0.04	0	0	0	0.25	0.04	0.17	0.01	0	0	0	0.17	0.01	0.07	0.05	0.02
C013		94	0.03	0.02	0	0.05	0	0	0	0	0.03	0.02	1	0.05	-0.05	0	1	0.95	0.25	0.01	0	0	0	0.25	0.01	0.25	0.01	0	0	0	0.25	0.01	0	0	0	0	1	1	1	0.17	0.01	0	0	0	0.17	0.01	-0.03	-0.25	-0.01
C014		73	0.7	0	0	0	0	0	0	0	0.7	0	1	0	0	0	1	1	0.25	0.18	0	0	0	0.25	0.18	0	0	0	0	0	0	0	0	0	0	0	1	1	1	0	0	0	0	0	0	0	-0.7	-0.25	-0.18
C015		90	0	0	0	0.03	0	0	0	0	0	0	1	0.03	-0.03	0	1	0.97	0	0	0	0	0	0	0	0	0	0	0	0	0	0	0	0	0	0	1	1	1	0.25	0.01	0	0	0	0.25	0.01	0	0	0
C016		42	1	0.35	0	0.85	0	0	0	0	1	0.35	1	0.85	-0.85	0	1	0.15	0.5	0.5	0	0	0	0.5	0.5	0.25	0.09	0	0	0	0.25	0.09	0	0	0	0	1	1	1	0.33	0.28	0	0	0	0.33	0.28	-1	-0.5	-0.5
C017		88	0.95	0.02	0	0.15	0	0	0	0	0.95	0.02	1	0.15	-0.15	0	1	0.85	0.33	0.32	0	0	0	0.33	0.32	0.2	0	0	0	0	0.2	0	0	0	0	0	1	1	1	0.1	0.02	0	0	0	0.1	0.02	-0.95	-0.33	-0.32
C018	1950s	42	1	0.05	0	0.6	0	0	0	0	1	0.05	1	0.6	-0.6	0	1	0.4	0.5	0.5	0	0	0	0.5	0.5	0.1	0.01	0	0	0	0.1	0.01	0	0	0	0	1	1	1	0.2	0.12	0	0	0	0.2	0.12	-1	-0.5	-0.5
C019	1983	70	1	1	1	1	0	0	0	0	1	1	1	1	0	0	0	0	0.5	0.5	0	0	0	0.5	0.5	0.33	0.33	0	0	0	0.33	0.33	0.67	0.67	0	0	0	0.67	0.67	0.25	0.25	0	0	0	0.25	0.25	0	0.17	0.17
C020	1978	67	1	1	1	0.98	0	0	0	0	1	1	1	0.98	0.02	0	1	0.02	0.67	0.67	0	0	0	0.67	0.67	0.25	0.25	0	0	0	0.25	0.25	0.67	0.67	0	0	1	1	1	0.25	0.25	0	0	0	0.25	0.25	0	0	0
C021	1960s	67	0	0.95	0	1	0	0	0	0	1	0.95	1	1	-1	0	1	0	0	0	0	0	1	1	1	0.17	0.16	0	0	0	0.17	0.16	0	0	0	0	1	1	1	0.33	0.33	0	0	0	0.33	0.33	0	0	0
C022		65	0	0.1	0	0.85	1	0	0	0	1	0.1	1	0.85	-0.85	0	1	0.15	0	0	0.33	0.33	0	0.33	0.33	0.17	0.02	0	0	0	0.17	0.02	0	0	0	0	1	1	1	0.33	0.28	0	0	0	0.33	0.28	0	0	0
C023	1938	70	0	0.65	1	1	0	0	0	0	1	0.65	1	1	0	0	0	0	0	0	0	0	1	1	1	0.2	0.13	0	0	0	0.2	0.13	0.67	0.67	0	0	0	0.67	0.67	0.5	0.5	0	0	0	0.5	0.5	1	0.67	0.67
C024	1960s	67	1	1	1	1	0	0	0	0	1	1	1	1	0	0	1	0	0.5	0.5	0	0	0	0.5	0.5	0.2	0.2	0	0	0	0.2	0.2	0.67	0.67	0	0	1	1	1	0.5	0.5	0	0	0	0.5	0.5	0	0.17	0.17
C025		88	0.5	0.8	0.9	0.5	0	0	0	0	0.5	0.8	1	0.5	0.4	0	1	0.5	0.25	0.13	0	0	0	0.25	0.13	0.2	0.16	0	0	0	0.2	0.16	0.5	0.45	0	0	1	1	1	0.33	0.17	0	0	0	0.33	0.17	0.4	0.25	0.33
C026	1991	78	0.35	0	1	0	0	0	0	0	0.35	0	1	0	1	0	1	1	0.17	0.06	0	0	0	0.17	0.06	0	0	0	0	0	0	0	0.67	0.67	0	0	1	1	1	0	0	0	0	0	0	0	0.65	0.5	0.61
C027	1980	86	0	0	0.02	0	0	0	0	0	0	0	0.02	0	0.02	0	0	0.02	0	0	0	0	0	0	0	0	0	0	0	0	0	0	0.1	0	0	0	0	0.1	0	0	0	0	0	0	0	0	0.02	0.1	0
C028	1988	80	0.85	0.85	1	0.55	0	0	0	0	0.85	0.85	1	0.55	0.45	0	1	0.45	0.13	0.11	0	0	0	0.13	0.11	0.13	0.11	0	0	0	0.13	0.11	0.25	0.25	0	0	1	1	1	0.13	0.07	0	0	0	0.13	0.07	0.15	0.13	0.14
C029		94	1	1	1	1	0	0	0	0	1	1	1	1	0	0	0	0	0.25	0.25	0	0	0	0.25	0.25	0.25	0.25	0	0	0	0.25	0.25	0.33	0.33	0	0	0	0.33	0.33	0.25	0.25	0	0	0	0.25	0.25	0	0.08	0.08
C030		90	0	0	0	0	0	0	0	0	1	1	1	1	0	0	0	0	0	0	0	0	1	1	1	0	0	0	0	1	1	1	0	0	0	0	1	1	1	0	0	0	0	1	1	1	0	0	0
C031		88	0	0	0	0	0	0	0	0	1	1	1	1	0	0	0	0	0	0	0	0	1	1	1	0	0	0	0	1	1	1	0	0	0	0	1	1	1	0	0	0	0	1	1	1	0	0	0
C032		70	1	1	0	0	0	0	0	0	1	1	1	1	0	0	0	0	0.5	0.5	0	0	1	1	1	0.25	0.25	0	0	0	0.25	0.25	0	0	0	0	1	1	1	0	0	0	0	1	1	1	-1	-0.5	-0.5
C033	1960s	70	1	1	1	0.9	0	0	0	0	1	1	1	0.9	0.1	0	0	0.1	0.5	0.5	0	0	0	0.5	0.5	0.33	0.33	0	0	0	0.33	0.33	0.67	0.67	0	0	0	0.67	0.67	0.33	0.3	0	0	0	0.33	0.3	0	0.17	0.17
C034		73	0	0.6	0	0.6	0	0.5	0	0.8	1	0.6	1	0.8	-0.6	-0.8	1	0.2	0	0	0	0	1	1	1	0.17	0.1	0.25	0.13	0	0.42	0.25	0	0	0	0	1	1	1	0.17	0.1	0.25	0.2	0	0.42	0.33	0	0	0
C035		73	0	1	0	1	0	0	0	0	1	1	1	1	-1	0	1	0	0	0	0	0	1	1	1	0.5	0.5	0	0	0	0.5	0.5	0	0	0	0	1	1	1	0.5	0.5	0	0	0	0.5	0.5	0	0	0
C036		86	1	1	1	1	0	0	0	0	1	1	1	1	0	0	1	0	0.25	0.25	0	0	0	0.25	0.25	0.33	0.33	0	0	0	0.33	0.33	0.5	0.5	0	0	1	1	1	0.33	0.33	0	0	0	0.33	0.33	0	0.25	0.25
C037		86	1	1	1	1	0	0	0	0	1	1	1	1	0	0	1	0	0.25	0.25	0	0	0	0.25	0.25	0.33	0.33	0	0	0	0.33	0.33	0.5	0.5	0	0	1	1	1	0.25	0.25	0	0	0	0.25	0.25	0	0.25	0.25
C038		96	0	0	0	0	0	0	0	0	1	1	1	1	0	0	0	0	0	0	0	0	1	1	1	0	0	0	0	1	1	1	0	0	0	0	1	1	1	0	0	0	0	1	1	1	0	0	0
C039		84	1	1	1	1	0	0	0	0	1	1	1	1	0	0	1	0	0.33	0.33	0	0	0	0.33	0.33	0.33	0.33	0	0	0	0.33	0.33	0.67	0.67	0	0	1	1	1	0.33	0.33	0	0	0	0.33	0.33	0	0.33	0.33
C040		84	1	1	1	1	0	0	0	0	1	1	1	1	0	0	1	0	0.33	0.33	0	0	0	0.33	0.33	0.33	0.33	0	0	0	0.33	0.33	0.67	0.67	0	0	1	1	1	0.25	0.25	0	0	0	0.25	0.25	0	0.33	0.33
C041		92	1	1	0	1	0	0	0	0	1	1	1	1	-1	0	1	0	0.17	0.17	0	0	1	1	1	0.25	0.25	0	0	1	1	1	0	0	0	0	1	1	1	0.25	0.25	0	0	0	0.25	0.25	-1	-0.17	-0.17
C042	1970s	90	1	1	1	1	0	0	0	0	1	1	1	1	0	0	0	0	0.25	0.25	0	0	0	0.25	0.25	0.33	0.33	0	0	0	0.33	0.33	0.6	0.6	0	0	0	0.6	0.6	0.33	0.33	0	0	0	0.33	0.33	0	0.35	0.35
C043	1970s	92	1	1	0	1	0	0	0	0	1	1	1	1	-1	0	1	0	0.33	0.33	0	0	0	0.33	0.33	0.5	0.5	0	0	0	0.5	0.5	0	0	0	0	1	1	1	0.33	0.33	0	0	0	0.33	0.33	-1	-0.33	-0.33
C044	1980s	90	0.7	0.9	1	0.9	0	0	0	0	0.7	0.9	1	0.9	0.1	0	0	0.1	0.17	0.12	0	0	0	0.17	0.12	0.2	0.18	0	0	0	0.2	0.18	0.25	0.25	0	0	0	0.25	0.25	0.2	0.18	0	0	0	0.2	0.18	0.3	0.08	0.13
C045		90	0	0	0.5	0	0.03	0	0.5	0.02	0.03	0	1	0.02	0.5	0.48	0	0.98	0	0	0.33	0.01	0	0.33	0.01	0	0	0	0	0	0	0	0.5	0.25	0.5	0.25	0	1	1	0	0	0.33	0.01	0	0.33	0.01	0.5	0.5	0.25
C046	1980s	84	0	0.03	0	0	0.1	0	0	0	0.1	0.03	1	0	0	0	1	1	0	0	0.25	0.03	0	0.25	0.03	0.17	0.01	0	0	0	0.17	0.01	0	0	0	0	1	1	1	0	0	0	0	0	0	0	0	0	0
C047		88	1	1	0	1	0	0	0	0	1	1	1	1	-1	0	1	0	0.25	0.25	0	0	0	0.25	0.25	0.33	0.33	0	0	0	0.33	0.33	0	0	0	0	1	1	1	0.25	0.25	0	0	0	0.25	0.25	-1	-0.25	-0.25
C048	1970s	88	0.9	0.6	1	0.3	0	0	0	0	0.9	0.6	1	0.3	0.7	0	0	0.7	0.2	0.18	0	0	0	0.2	0.18	0.17	0.1	0	0	0	0.17	0.1	0.25	0.25	0	0	0	0.25	0.25	0.14	0.04	0	0	0	0.14	0.04	0.1	0.05	0.07
C049	1980s	108	0	0.85	0	0	0.5	0.85	0	0.55	0.5	0.85	1	0.55	0	-0.55	1	0.45	0	0	0.33	0.17	0	0.33	0.17	0.25	0.21	0.25	0.21	0	0.5	0.43	0	0	0	0	1	1	1	0	0	0.33	0.18	0	0.33	0.18	0	0	0
C050		96	0.05	0.05	0.8	0.02	0	0	0	0	0.05	0.05	0.8	0.02	0.78	0	0	0.78	0.2	0.01	0	0	0	0.2	0.01	0.2	0.01	0	0	0	0.2	0.01	0.25	0.2	0	0	0	0.25	0.2	0.2	0	0	0	0	0.2	0	0.75	0.05	0.19
C051	1970s	104	1	1	1	1	0	0	0	0	1	1	1	1	0	0	0	0	0.25	0.25	0	0	0	0.25	0.25	0.25	0.25	0	0	0	0.25	0.25	0.33	0.33	0	0	0	0.33	0.33	0.25	0.25	0	0	0	0.25	0.25	0	0.08	0.08
C052	1950s	96	1	1	1	1	0	0	0	0	1	1	1	1	0	0	0	0	0.33	0.33	0	0	0	0.33	0.33	0.25	0.25	0	0	0	0.25	0.25	0.67	0.67	0	0	0	0.67	0.67	0.33	0.33	0	0	0	0.33	0.33	0	0.33	0.33
C053		104	0.9	1	0.9	1	0	0	0	0	0.9	1	0.9	1	-0.1	0	0	-0.1	0.25	0.23	0	0	0	0.25	0.23	0.25	0.25	0	0	0	0.25	0.25	0.25	0.23	0	0	0	0.25	0.23	0.2	0.2	0	0	0	0.2	0.2	0	0	0
C054	2009	108	1	1	1	1	0	0	0	0	1	1	1	1	0	0	0	0	0.25	0.25	0	0	0	0.25	0.25	0.33	0.33	0	0	0	0.33	0.33	0.33	0.33	0	0	0	0.33	0.33	0.25	0.25	0	0	0	0.25	0.25	0	0.08	0.08
C055		56	1	1	0	1	0	0	0	0	1	1	1	1	-1	0	1	0	0.67	0.67	0	0	0	0.67	0.67	0.5	0.5	0	0	0	0.5	0.5	0	0	0	0	1	1	1	0.33	0.33	0	0	0	0.33	0.33	-1	-0.67	-0.67
C056		78	1	0.5	0	0.1	0	0	0	0	1	0.5	1	0.1	-0.1	0	1	0.9	0.25	0.25	0	0	0	0.25	0.25	0.17	0.08	0	0	0	0.17	0.08	0	0	0	0	1	1	1	0.13	0.01	0	0	0	0.13	0.01	-1	-0.25	-0.25
C057		90	0.2	0.3	0	0.1	0	0	0	0	0.2	0.3	1	0.1	-0.1	0	1	0.9	0.2	0.04	0	0	0	0.2	0.04	0.17	0.05	0	0	0	0.17	0.05	0	0	0	0	1	1	1	0.2	0.02	0	0	0	0.2	0.02	-0.2	-0.2	-0.04
C058		86	1	1	1	1	0	0	0	0	1	1	1	1	0	0	1	0	0.33	0.33	0	0	0	0.33	0.33	0.33	0.33	0	0	0	0.33	0.33	0.67	0.67	0	0	1	1	1	0.25	0.25	0	0	0	0.25	0.25	0	0.33	0.33
C059		94	1	1	1	1	0	0	0	0	1	1	1	1	0	0	1	0	0.25	0.25	0	0	0	0.25	0.25	0.25	0.25	0	0	0	0.25	0.25	0.67	0.67	0	0	1	1	1	0.25	0.25	0	0	0	0.25	0.25	0	0.42	0.42
C060	1970s	90	0.2	0.1	1	0	0.2	0	0	0	0.4	0.1	1	0	1	0	0	1	0.2	0.04	0.33	0.07	0	0.53	0.21	0.25	0.03	0	0	0	0.25	0.03	0.25	0.25	0	0	0	0.25	0.25	0	0	0	0	0	0	0	0.8	0.05	0.21
C061		104	0.2	0.25	1	0	0	0	0	0.2	0.2	0.25	1	0.2	1	-0.2	0	0.8	0.2	0.04	0	0	0	0.2	0.04	0.2	0.05	0	0	0	0.2	0.05	0.2	0.2	0	0	0	0.2	0.2	0	0	0.25	0.05	0	0.25	0.05	0.8	0	0.16
C062		94	1	1	1	1	0	0	0	0	1	1	1	1	0	0	0	0	0.33	0.33	0	0	0	0.33	0.33	0.25	0.25	0	0	0	0.25	0.25	0.67	0.67	0	0	0	0.67	0.67	0.25	0.25	0	0	0	0.25	0.25	0	0.33	0.33
C063		108	0.2	0	0.4	0.2	0	0	0	0	0.2	0	0.4	0.2	0.2	0	0	0.2	0.17	0.03	0	0	0	0.17	0.03	0	0	0	0	0	0	0	0.2	0.08	0	0	0	0.2	0.08	0.2	0.04	0	0	0	0.2	0.04	0.2	0.03	0.05
C064	1950s	119	0.37	0.27	0.3	0.2	0	0	0	0	0.37	0.27	0.3	0.2	0.1	0	0	0.1	0.25	0.09	0	0	0	0.25	0.09	0.2	0.05	0	0	0	0.2	0.05	0.17	0.05	0	0	0	0.17	0.05	0.2	0.04	0	0	0	0.2	0.04	-0.07	-0.08	-0.04
C065		124	1	1	0.7	0.9	0	0	0	0	1	1	0.7	0.9	-0.2	0	0	-0.2	0.25	0.25	0	0	0	0.25	0.25	0.25	0.25	0	0	0	0.25	0.25	0.2	0.14	0	0	0	0.2	0.14	0.2	0.18	0	0	0	0.2	0.18	-0.3	-0.05	-0.11
C066		73	0	1	0	1	0	0	0	0	1	1	1	1	-1	0	1	0	0	0	0	0	1	1	1	0.2	0.2	0	0	0	0.2	0.2	0	0	0	0	1	1	1	0.25	0.25	0	0	0	0.25	0.25	0	0	0
C067		86	1	0.25	0	1	0	0	0	0	1	0.25	1	1	-1	0	1	0	0.5	0.5	0	0	0	0.5	0.5	0.2	0.05	0	0	0	0.2	0.05	0	0	0	0	1	1	1	0.33	0.33	0	0	0	0.33	0.33	-1	-0.5	-0.5
C068		90	0	0	0	0	0	0	0.2	0	0	0	0.2	0	0	0.2	0	0.2	0	0	0	0	0	0	0	0	0	0	0	0	0	0	0	0	0.17	0.03	0	0.17	0.03	0	0	0	0	0	0	0	0	0	0
C069		98	0	0	0	0	0	0	0	0	0	0	0	0	0	0	0	0	0	0	0	0	0	0	0	0	0	0	0	0	0	0	0	0	0	0	0	0	0	0	0	0	0	0	0	0	0	0	0
C070		73	1	0.25	1	0.3	0	0	0	0	1	0.25	1	0.3	0.7	0	0	0.7	0.67	0.67	0	0	0	0.67	0.67	0.25	0.06	0	0	0	0.25	0.06	0.67	0.67	0	0	0	0.67	0.67	0.2	0.06	0	0	0	0.2	0.06	0	0	0
C071		113	0.95	1	0.98	0.75	0	0	0	0	0.95	1	0.98	0.75	0.23	0	0	0.23	0.25	0.24	0	0	0	0.25	0.24	0.25	0.25	0	0	0	0.25	0.25	0.25	0.25	0	0	0	0.25	0.25	0.25	0.19	0	0	0	0.25	0.19	0.03	0	0.01
C072	1960s	80	1	1	1	1	0	0	0	0	1	1	1	1	0	0	1	0	0.67	0.67	0	0	0	0.67	0.67	0.33	0.33	0	0	0	0.33	0.33	0.67	0.67	0	0	1	1	1	0.33	0.33	0	0	0	0.33	0.33	0	0	0
C073		90	0	0.1	0	0.04	0.66	0	0	0	0.66	0.1	1	0.04	-0.04	0	1	0.96	0	0	0.33	0.22	0	0.33	0.22	0.2	0.02	0	0	0	0.2	0.02	0	0	0	0	1	1	1	0.25	0.01	0	0	0	0.25	0.01	0	0	0
C074		90	0	0	0	0	0	0	0	0	1	1	1	1	0	0	0	0	0	0	0	0	1	1	1	0	0	0	0	1	1	1	0	0	0	0	1	1	1	0	0	0	0	1	1	1	0	0	0
C075		86	1	1	1	1	0	0	0	0	1	1	1	1	0	0	0	0	0.5	0.5	0	0	0	0.5	0.5	0.25	0.25	0	0	0	0.25	0.25	0.67	0.67	0	0	0	0.67	0.67	0.5	0.5	0	0	0	0.5	0.5	0	0.17	0.17
C076		86	1	1	0	0.9	0	0	0	0	1	1	1	0.9	-0.9	0	1	0.1	0.25	0.25	0	0	0	0.25	0.25	0.25	0.25	0	0	0	0.25	0.25	0	0	0	0	1	1	1	0.25	0.23	0	0	0	0.25	0.23	-1	-0.25	-0.25
C077		86	1	1	0	1	0	0	0	0	1	1	1	1	-1	0	1	0	0.2	0.2	0	0	0	0.2	0.2	0.25	0.25	0	0	0	0.25	0.25	0	0	0	0	1	1	1	0.2	0.2	0	0	0	0.2	0.2	-1	-0.2	-0.2
C078		90	1	1	1	1	0	0	0	0	1	1	1	1	0	0	0	0	0.33	0.33	0	0	0	0.33	0.33	0.5	0.5	0	0	0	0.5	0.5	0.67	0.67	0	0	0	0.67	0.67	0.5	0.5	0	0	0	0.5	0.5	0	0.33	0.33
C079		80	0	0	0	0	0	0	0	0	1	1	1	1	0	0	0	0	0	0	0	0	1	1	1	0	0	0	0	1	1	1	0	0	0	0	1	1	1	0	0	0	0	1	1	1	0	0	0
C080		90	1	1	1	1	0	0	0	0	1	1	1	1	0	0	1	0	0.33	0.33	0	0	0	0.33	0.33	0.5	0.5	0	0	0	0.5	0.5	0.67	0.67	0	0	1	1	1	0.25	0.25	0	0	0	0.25	0.25	0	0.33	0.33
C081		88	1	1	0	1	0	0	0	0	1	1	1	1	-1	0	1	0	0.25	0.25	0	0	0	0.25	0.25	0.25	0.25	0	0	0	0.25	0.25	0	0	0	0	1	1	1	0.2	0.2	0	0	0	0.2	0.2	-1	-0.25	-0.25
C082		86	1	1	1	0.9	0	0	0	0	1	1	1	0.9	0.1	0	0	0.1	0.33	0.33	0	0	0	0.33	0.33	0.25	0.25	0	0	0	0.25	0.25	0.67	0.67	0	0	0	0.67	0.67	0.25	0.23	0	0	0	0.25	0.23	0	0.33	0.33
C083		92	0	0	0	0	0	0	0	0	1	1	1	1	0	0	0	0	0	0	0	0	1	1	1	0	0	0	0	1	1	1	0	0	0	0	1	1	1	0	0	0	0	1	1	1	0	0	0
C084		106	0	0	0	0	0	0	0	0	1	1	1	1	0	0	0	0	0	0	0	0	1	1	1	0	0	0	0	1	1	1	0	0	0	0	1	1	1	0	0	0	0	1	1	1	0	0	0
C085		102	1	1	1	1	0	0	0	0	1	1	1	1	0	0	0	0	0.67	0.67	0	0	1	1	1	0.67	0.67	0	0	1	1	1	0.67	0.67	0	0	1	1	1	0.67	0.67	0	0	1	1	1	0	0	0
C086		106	0.9	0.9	0	0.5	0.9	0.9	1	0.5	0.9	0.9	1	1	-0.5	0.5	0	0	0.25	0.23	0.33	0.3	0	0.58	0.53	0.25	0.23	0.25	0.23	0	0.5	0.45	0	0	0.67	0.67	0	0.67	0.67	0.2	0.1	0.2	0.1	0	0.4	0.4	-0.9	-0.25	-0.23
C087	1991	108	0	0	0	0	0	0	0	0	1	1	1	1	0	0	0	0	0	0	0	0	1	1	1	0	0	0	0	1	1	1	0	0	0	0	1	1	1	0	0	0	0	1	1	1	0	0	0
C088		119	1	1	1	1	0	0	0	0	1	1	1	1	0	0	0	0	0.67	0.67	0	0	0	0.67	0.67	0.5	0.5	0	0	0	0.5	0.5	0.67	0.67	0	0	0	0.67	0.67	0.33	0.33	0	0	0	0.33	0.33	0	0	0
C089		119	0.1	0.05	0.02	0.05	0	0	0	0	0.1	0.05	0.02	0.05	-0.03	0	0	-0.03	0.2	0.02	0	0	0	0.2	0.02	0.2	0.01	0	0	0	0.2	0.01	0.17	0	0	0	0	0.17	0	0.2	0.01	0	0	0	0.2	0.01	-0.08	-0.03	-0.02
C090		108	1	1	1	1	0	0	0	0	1	1	1	1	0	0	0	0	0.5	0.5	0	0	0	0.5	0.5	0.5	0.5	0	0	0	0.5	0.5	0.67	0.67	0	0	0	0.67	0.67	0.5	0.5	0	0	0	0.5	0.5	0	0.17	0.17
C091		86	1	1	0	1	0	0	0	0	1	1	1	1	-1	0	1	0	0.33	0.33	0	0	0	0.33	0.33	0.33	0.33	0	0	0	0.33	0.33	0	0	0	0	1	1	1	0.25	0.25	0	0	0	0.25	0.25	-1	-0.33	-0.33
C092		84	1	1	0	1	0	0	0	0	1	1	1	1	-1	0	1	0	0.25	0.25	0	0	0	0.25	0.25	0.25	0.25	0	0	0	0.25	0.25	0	0	0	0	1	1	1	0.25	0.25	0	0	0	0.25	0.25	-1	-0.25	-0.25
C093		104	0	0	0	0	0	0	0	0	1	1	1	1	0	0	0	0	0	0	0	0	1	1	1	0	0	0	0	1	1	1	0	0	0	0	1	1	1	0	0	0	0	1	1	1	0	0	0
C094		113	0.8	1	0.7	1	0	0	0	0	0.8	1	0.7	1	-0.3	0	0	-0.3	0.25	0.2	0	0	0	0.25	0.2	0.33	0.33	0	0	0	0.33	0.33	0.25	0.18	0	0	0	0.25	0.18	0.25	0.25	0	0	0	0.25	0.25	-0.1	0	-0.03
C095		119	0.2	1	1	1	0.8	1	1	0	1	1	1	1	0	1	0	0	0.25	0.05	0.67	0.53	0	0.92	0.92	0.33	0.33	0.33	0.33	0	0.67	0.67	0.33	0.33	0.33	0.33	0	0.67	0.67	0.33	0.33	0	0	0	0.33	0.33	0.8	0.08	0.28
C096		108	1	1	1	1	0	0	0	0	1	1	1	1	0	0	0	0	0.25	0.25	0	0	0	0.25	0.25	0.33	0.33	0	0	0	0.33	0.33	0.25	0.25	0	0	0	0.25	0.25	0.33	0.33	0	0	0	0.33	0.33	0	0	0
C097		119	0.1	0.85	0.85	0.9	0	0	0	0	0.1	0.85	0.85	0.9	-0.05	0	0	-0.05	0.17	0.02	0	0	0	0.17	0.02	0.25	0.21	0	0	0	0.25	0.21	0.25	0.21	0	0	0	0.25	0.21	0.25	0.23	0	0	0	0.25	0.23	0.75	0.08	0.2
C098		119	1	1	1	1	0	0	0	0	1	1	1	1	0	0	0	0	0.33	0.33	0	0	0	0.33	0.33	0.33	0.33	0	0	0	0.33	0.33	0.5	0.5	0	0	0	0.5	0.5	0.33	0.33	0	0	0	0.33	0.33	0	0.17	0.17
C099	1953	119	0.9	1	0.8	0.9	0	0	0	0	0.9	1	0.8	0.9	-0.1	0	0	-0.1	0.25	0.23	0	0	0	0.25	0.23	0.25	0.25	0	0	0	0.25	0.25	0.2	0.16	0	0	0	0.2	0.16	0.25	0.23	0	0	0	0.25	0.23	-0.1	-0.05	-0.07
C100	1974	108	1	1	1	0.95	1	1	1	0.95	1	1	1	0.95	0.05	0.05	0	0.05	0.33	0.33	0.33	0.33	0	0.67	0.67	0.33	0.33	0.33	0.33	0	0.67	0.67	0.33	0.33	0.33	0.33	0	0.67	0.67	0.25	0.24	0.25	0.24	0	0.5	0.48	0	0	0
C101		119	0	0	0	0	0	0	0	0	1	1	1	1	0	0	0	0	0	0	0	0	1	1	1	0	0	0	0	1	1	1	0	0	0	0	1	1	1	0	0	0	0	1	1	1	0	0	0
C102		132	0	0	0	0	0.4	0.7	0.2	0.8	0.4	0.7	0.2	0.8	0	-0.6	0	-0.6	0	0	0.25	0.1	0	0.25	0.1	0	0	0.33	0.23	0	0.33	0.23	0	0	0.25	0.05	0	0.25	0.05	0	0	0.33	0.27	0	0.33	0.27	0	0	0
C103		132	0	0	0	0	0	0	0	0	1	1	1	1	0	0	0	0	0	0	0	0	1	1	1	0	0	0	0	1	1	1	0	0	0	0	1	1	1	0	0	0	0	1	1	1	0	0	0
C104		88	1	1	0	1	0	0	0	0	1	1	1	1	-1	0	1	0	0.67	0.67	0	0	0	0.67	0.67	0.67	0.67	0	0	0	0.67	0.67	0	0	0	0	1	1	1	0.25	0.25	0	0	0	0.25	0.25	-1	-0.67	-0.67
C105		119	0	0.8	NA	0.9	0	0	NA	0	1	0.8	NA	0.9	NA	NA	NA	NA	0	0	0	0	1	1	1	0.17	0.13	0	0	0	0.17	0.13	NA	NA	NA	NA	NA	NA	NA	0.2	0.18	0	0	0	0.2	0.18	NA	NA	NA
C106		113	0	0	0	0	0	0	0	0	1	1	1	1	0	0	0	0	0	0	0	0	1	1	1	0	0	0	0	1	1	1	0	0	0	0	1	1	1	0	0	0	0	1	1	1	0	0	0
C107		119	1	1	1	1	0	0	0	0	1	1	1	1	0	0	0	0	0.25	0.25	0	0	0	0.25	0.25	0.33	0.33	0	0	0	0.33	0.33	0.33	0.33	0	0	0	0.33	0.33	0.33	0.33	0	0	0	0.33	0.33	0	0.08	0.08
C108		90	1	1	0	1	0	0	0	0	1	1	1	1	-1	0	1	0	0.25	0.25	0	0	0	0.25	0.25	0.33	0.33	0	0	0	0.33	0.33	0	0	0	0	1	1	1	0.25	0.25	0	0	0	0.25	0.25	-1	-0.25	-0.25
C109		86	0	0	0	0	0	0	0	0	1	1	1	1	0	0	0	0	0	0	0	0	1	1	1	0	0	0	0	1	1	1	0	0	0	0	1	1	1	0	0	0	0	1	1	1	0	0	0
C110		119	0.9	1	1	0.95	0	0	0	0	0.9	1	1	0.95	0.05	0	0	0.05	0.25	0.23	0	0	0	0.25	0.23	0.33	0.33	0	0	0	0.33	0.33	0.25	0.25	0	0	0	0.25	0.25	0.5	0.48	0	0	0	0.5	0.48	0.1	0	0.03
C111		124	0	0	0	0	0	0	0	0	1	1	1	1	0	0	0	0	0	0	0	0	1	1	1	0	0	0	0	1	1	1	0	0	0	0	1	1	1	0	0	0	0	1	1	1	0	0	0
C112		65	0	0	0	0	0.95	0.95	0	0.8	0.95	0.95	1	0.8	0	-0.8	1	0.2	0	0	0.67	0.63	0	0.67	0.63	0	0	0.67	0.63	0	0.67	0.63	0	0	0	0	1	1	1	0	0	0.67	0.53	0	0.67	0.53	0	0	0
C113	1980s	59	0	0	0	0	0.9	0.2	0	0.5	0.9	0.2	1	0.5	0	-0.5	1	0.5	0	0	0.67	0.6	0	0.67	0.6	0	0	0.33	0.07	0	0.33	0.07	0	0	0	0	1	1	1	0	0	0.5	0.25	0	0.5	0.25	0	0	0
C114		56	0	0	0	0	1	0.1	1	1	1	0.1	1	1	0	0	0	0	0	0	0.33	0.33	0	0.33	0.33	0	0	0.2	0.02	0	0.2	0.02	0	0	0.33	0.33	0	0.33	0.33	0	0	0.25	0.25	0	0.25	0.25	0	0	0
C115	1950s	78	0.75	0.1	1	0.2	0	0	0	0	0.75	0.1	1	0.2	0.8	0	0	0.8	0.25	0.19	0	0	0	0.25	0.19	0.17	0.02	0	0	0	0.17	0.02	0.33	0.33	0	0	0	0.33	0.33	0.17	0.03	0	0	0	0.17	0.03	0.25	0.08	0.15
C116	1970s	82	0.05	0	0	0	0	0	0	0	0.05	0	1	0	0	0	1	1	0.17	0.01	0	0	0	0.17	0.01	0	0	0	0	0	0	0	0	0	0	0	1	1	1	0	0	0	0	0	0	0	-0.05	-0.17	-0.01
C117	1980s	88	1	1	0	0.5	0	0	0	0	1	1	1	0.5	-0.5	0	1	0.5	0.33	0.33	0	0	0	0.33	0.33	0.25	0.25	0	0	0	0.25	0.25	0	0	0	0	1	1	1	0.2	0.1	0	0	0	0.2	0.1	-1	-0.33	-0.33
C118	1970s	119	0	0	0.1	0	0	0	0	0	0	0	0.1	0	0.1	0	0	0.1	0	0	0	0	0	0	0	0	0	0	0	0	0	0	0.17	0.02	0	0	0	0.17	0.02	0	0	0	0	0	0	0	0.1	0.17	0.02
C119	1980s	86	0	0	1	0	0.8	0.2	0	0.8	0.8	0.2	1	0.8	1	-0.8	1	0.2	0	0	0.25	0.2	0	0.25	0.2	0	0	0.25	0.05	0	0.25	0.05	0	0	0	0	1	1	1	0	0	0.25	0.2	0	0.25	0.2	1	0	0
C120	1950s	73	0.1	0	NA	0	0	0	NA	0	0.1	0	NA	0	NA	NA	NA	NA	0.17	0.02	0	0	0	0.17	0.02	0	0	0	0	0	0	0	NA	NA	NA	NA	NA	NA	NA	0	0	0	0	0	0	0	NA	NA	NA
C121	1970s	90	1	1	1	1	0	0	0	0	1	1	1	1	0	0	0	0	0.33	0.33	0	0	0	0.33	0.33	0.25	0.25	0	0	0	0.25	0.25	0.67	0.67	0	0	0	0.67	0.67	0.25	0.25	0	0	0	0.25	0.25	0	0.33	0.33
C122		96	1	1	1	1	0	0	0	0	1	1	1	1	0	0	1	0	0.67	0.67	0	0	0	0.67	0.67	0.33	0.33	0	0	0	0.33	0.33	0.67	0.67	0	0	1	1	1	0.33	0.33	0	0	0	0.33	0.33	0	0	0
C123		84	1	1	1	1	0	0	0	0	1	1	1	1	0	0	1	0	0.67	0.67	0	0	0	0.67	0.67	0.33	0.33	0	0	0	0.33	0.33	0.67	0.67	0	0	1	1	1	0.33	0.33	0	0	0	0.33	0.33	0	0	0
C124		90	1	1	1	1	0	0	0	0	1	1	1	1	0	0	0	0	0.25	0.25	0	0	0	0.25	0.25	0.25	0.25	0	0	0	0.25	0.25	0.67	0.67	0	0	0	0.67	0.67	0.25	0.25	0	0	0	0.25	0.25	0	0.42	0.42
C125	1950s	82	1	1	1	1	0	0	0	0	1	1	1	1	0	0	1	0	0.5	0.5	0	0	0	0.5	0.5	0.5	0.5	0	0	0	0.5	0.5	0.67	0.67	0	0	1	1	1	0.33	0.33	0	0	0	0.33	0.33	0	0.17	0.17
C127		82	1	1	1	1	0	0	0	0	1	1	1	1	0	0	1	0	0.25	0.25	0	0	0	0.25	0.25	0.25	0.25	0	0	0	0.25	0.25	0.67	0.67	0	0	1	1	1	0.2	0.2	0	0	0	0.2	0.2	0	0.42	0.42
C128		84	1	1	1	1	0	0	0	0	1	1	1	1	0	0	1	0	0.33	0.33	0	0	0	0.33	0.33	0.25	0.25	0	0	0	0.25	0.25	0.67	0.67	0	0	1	1	1	0.25	0.25	0	0	0	0.25	0.25	0	0.33	0.33
C129		119	1	1	1	1	0	0	0	0	1	1	1	1	0	0	0	0	0.33	0.33	0	0	0	0.33	0.33	0.25	0.25	0	0	0	0.25	0.25	0.67	0.67	0	0	0	0.67	0.67	0.33	0.33	0	0	0	0.33	0.33	0	0.33	0.33
C130		104	0	0	0	0	0	0	0	0	1	1	1	1	0	0	0	0	0	0	0	0	1	1	1	0	0	0	0	1	1	1	0	0	0	0	1	1	1	0	0	0	0	1	1	1	0	0	0
C131		76	1	1	0	1	0	0	0	0	1	1	1	1	-1	0	1	0	0.5	0.5	0	0	0	0.5	0.5	0.25	0.25	0	0	0	0.25	0.25	0	0	0	0	1	1	1	0.33	0.33	0	0	0	0.33	0.33	-1	-0.5	-0.5
C132		108	0	0	0	0	0	0	0	0	1	1	1	1	0	0	0	0	0	0	0	0	1	1	1	0	0	0	0	1	1	1	0	0	0	0	1	1	1	0	0	0	0	1	1	1	0	0	0
C133		88	0	0	0	0	0	0	0	0	1	1	1	1	0	0	0	0	0	0	0	0	1	1	1	0	0	0	0	1	1	1	0	0	0	0	1	1	1	0	0	0	0	1	1	1	0	0	0
C134		113	0.02	0.05	0.05	0	0	0	0	0	0.02	0.05	0.05	0	0.05	0	0	0.05	0.17	0	0	0	0	0.17	0	0.17	0.01	0	0	0	0.17	0.01	0.33	0.02	0	0	0	0.33	0.02	0	0	0	0	0	0	0	0.03	0.17	0.01
C135		92	1	1	0	1	0	0	0	0	1	1	1	1	-1	0	1	0	0.2	0.2	0	0	0	0.2	0.2	0.2	0.2	0	0	0	0.2	0.2	0	0	0	0	1	1	1	0.2	0.2	0	0	0	0.2	0.2	-1	-0.2	-0.2
C136		86	1	1	0	1	0	0	0	0	1	1	1	1	-1	0	1	0	0.33	0.33	0	0	0	0.33	0.33	0.33	0.33	0	0	0	0.33	0.33	0	0	0	0	1	1	1	0.25	0.25	0	0	0	0.25	0.25	-1	-0.33	-0.33
C137		90	0	0	0	0	0	0	0	0	1	1	1	1	0	0	0	0	0	0	0	0	1	1	1	0	0	0	0	1	1	1	0	0	0	0	1	1	1	0	0	0	0	1	1	1	0	0	0
C138		102	1	0	0	0	0	1	0	1	1	1	1	1	0	-1	1	0	0.5	0.5	0	0	0	0.5	0.5	0	0	0.5	0.5	0	0.5	0.5	0	0	0	0	1	1	1	0	0	0.67	0.67	0	0.67	0.67	-1	-0.5	-0.5
C139		84	1	1	0	1	0	0	0	0	1	1	1	1	-1	0	1	0	0.33	0.33	0	0	0	0.33	0.33	0.25	0.25	0	0	0	0.25	0.25	0	0	0	0	1	1	1	0.25	0.25	0	0	0	0.25	0.25	-1	-0.33	-0.33
C140		113	1	1	1	1	0	0	0	0	1	1	1	1	0	0	0	0	0.33	0.33	0	0	0	0.33	0.33	0.5	0.5	0	0	0	0.5	0.5	0.5	0.5	0	0	0	0.5	0.5	0.25	0.25	0	0	0	0.25	0.25	0	0.17	0.17
C141		124	1	1	0	1	0	0	0	0	1	1	1	1	-1	0	1	0	0.67	0.67	0	0	0	0.67	0.67	0.5	0.5	0	0	0	0.5	0.5	0	0	0	0	1	1	1	0.33	0.33	0	0	0	0.33	0.33	-1	-0.67	-0.67
C142		119	1	1	1	1	0	0	0	0	1	1	1	1	0	0	0	0	0.33	0.33	0	0	0	0.33	0.33	0.5	0.5	0	0	0	0.5	0.5	0.5	0.5	0	0	0	0.5	0.5	0.33	0.33	0	0	0	0.33	0.33	0	0.17	0.17
C143		106	1	1	1	1	0	0	0	0	1	1	1	1	0	0	1	0	0.33	0.33	0	0	0	0.33	0.33	0.67	0.67	0	0	0	0.67	0.67	0.67	0.67	0	0	1	1	1	0.5	0.5	0	0	0	0.5	0.5	0	0.33	0.33
C144		119	0	0	0	0	0	0	0	0	1	1	1	1	0	0	0	0	0	0	0	0	1	1	1	0	0	0	0	1	1	1	0	0	0	0	1	1	1	0	0	0	0	1	1	1	0	0	0
C145		70	1	1	0	1	0	0	0	0	1	1	1	1	-1	0	0	0	0.67	0.67	0	0	0	0.67	0.67	0.25	0.25	0	0	0	0.25	0.25	0	0	0	0	1	1	1	0.33	0.33	0	0	1	1	1	-1	-0.67	-0.67
C146		84	0	0	0.95	0	0	0	0	0	0	0	0.95	0	0.95	0	0	0.95	0	0	0	0	0	0	0	0	0	0	0	0	0	0	0.25	0.24	0	0	0	0.25	0.24	0	0	0	0	0	0	0	0.95	0.25	0.24
C147	1980s	102	0	0	1	0	0	0	0	0	0	0	1	0	1	0	0	1	0	0	0	0	0	0	0	0	0	0	0	0	0	0	0.67	0.67	0	0	0	0.67	0.67	0	0	0	0	0	0	0	1	0.67	0.67
C148	1980s	96	0.1	0.2	0.2	0	0	0	0	0	0.1	0.2	0.2	0	0.2	0	0	0.2	0.17	0.02	0	0	0	0.17	0.02	0.17	0.03	0	0	0	0.17	0.03	0.5	0.1	0	0	0	0.5	0.1	0	0	0	0	0	0	0	0.1	0.33	0.08
C149	1980s	78	0.5	0.1	1	0	0	0	0	0	0.5	0.1	1	0	1	0	1	1	0.5	0.25	0	0	0	0.5	0.25	0.17	0.02	0	0	0	0.17	0.02	0.5	0.5	0	0	1	1	1	0	0	0	0	0	0	0	0.5	0	0.25
C150	1958	84	0	0.5	0	0	1	0	0	1	1	0.5	1	1	0	-1	1	0	0	0	0.33	0.33	0	0.33	0.33	0.33	0.17	0	0	0	0.33	0.17	0	0	0	0	1	1	1	0	0	0.5	0.5	0	0.5	0.5	0	0	0
C151	1979	90	1	1	1	0.3	0	0	0	0	1	1	1	0.3	0.7	0	0	0.7	0.2	0.2	0	0	0	0.2	0.2	0.2	0.2	0	0	0	0.2	0.2	0.5	0.5	0	0	0	0.5	0.5	0.33	0.1	0	0	0	0.33	0.1	0	0.3	0.3
C152	1980s	92	1	1	0	1	0	0	0	0	1	1	1	1	-1	0	1	0	0.33	0.33	0	0	0	0.33	0.33	0.5	0.5	0	0	0	0.5	0.5	0	0	0	0	1	1	1	0.67	0.67	0	0	0	0.67	0.67	-1	-0.33	-0.33
C153	1992	86	1	1	0	0.5	0	0	0	0	1	1	1	0.5	-0.5	0	1	0.5	0.33	0.33	0	0	0	0.33	0.33	0.25	0.25	0	0	0	0.25	0.25	0	0	0	0	1	1	1	0.17	0.08	0	0	0	0.17	0.08	-1	-0.33	-0.33
C154	1975	42	0.7	0.6	1	0.3	0	0	0	0	0.7	0.6	1	0.3	0.7	0	0	0.7	0.17	0.12	0	0	0	0.17	0.12	0.17	0.1	0	0	0	0.17	0.1	0.33	0.33	0	0	0	0.33	0.33	0.17	0.05	0	0	0	0.17	0.05	0.3	0.17	0.22
C155	1968	65	0	1	1	1	0	0	0	0	1	1	1	1	0	0	1	0	0	0	0	0	1	1	1	0.25	0.25	0	0	0	0.25	0.25	0.5	0.5	0	0	1	1	1	0.67	0.67	0	0	0	0.67	0.67	1	0.5	0.5
C156	1970s	59	0	1	0	0	0	0	0	0	1	1	1	1	0	0	0	0	0	0	0	0	1	1	1	0.25	0.25	0	0	0	0.25	0.25	0	0	0	0	1	1	1	0	0	0	0	1	1	1	0	0	0
C157	1980s	56	0	0	0	0	1	0	0	0.1	1	0	1	0.1	0	-0.1	1	0.9	0	0	0.33	0.33	0	0.33	0.33	0	0	0	0	0	0	0	0	0	0	0	1	1	1	0	0	0.5	0.05	0	0.5	0.05	0	0	0
C158	1991	65	0	1	0	1	0	0	0	0	1	1	1	1	-1	0	1	0	0	0	0	0	1	1	1	0.17	0.17	0	0	0	0.17	0.17	0	0	0	0	1	1	1	0.17	0.17	0	0	0	0.17	0.17	0	0	0
C159		84	1	1	0	1	0	0	0	0	1	1	1	1	-1	0	1	0	0.33	0.33	0	0	0	0.33	0.33	0.25	0.25	0	0	0	0.25	0.25	0	0	0	0	1	1	1	0.25	0.25	0	0	0	0.25	0.25	-1	-0.33	-0.33
C160		70	0.8	0.3	0	0	0	0	0	0.6	0.8	0.3	1	0.6	0	-0.6	1	0.4	0.67	0.53	0	0	0	0.67	0.53	0.17	0.05	0	0	0	0.17	0.05	0	0	0	0	1	1	1	0	0	0.67	0.4	0	0.67	0.4	-0.8	-0.67	-0.53
C161		86	1	1	1	1	0	0	0	0	1	1	1	1	0	0	0	0	0.5	0.5	0	0	0	0.5	0.5	0.33	0.33	0	0	0	0.33	0.33	0.67	0.67	0	0	0	0.67	0.67	0.33	0.33	0	0	0	0.33	0.33	0	0.17	0.17
C162		90	1	1	0	0.05	0	0	0	0	1	1	1	0.05	-0.05	0	1	0.95	0.25	0.25	0	0	0	0.25	0.25	0.33	0.33	0	0	0	0.33	0.33	0	0	0	0	1	1	1	0.17	0.01	0	0	0	0.17	0.01	-1	-0.25	-0.25
C163		82	0	1	0	0	0	0	0	1	0	1	1	1	0	-1	1	0	0	0	0	0	0	0	0	0.2	0.2	0	0	0	0.2	0.2	0	0	0	0	1	1	1	0	0	0.33	0.33	0	0.33	0.33	0	0	0
C164	1970s	82	1	1	0	1	0	0	0	0	1	1	1	1	-1	0	1	0	0.67	0.67	0	0	0	0.67	0.67	0.67	0.67	0	0	0	0.67	0.67	0	0	0	0	1	1	1	0.33	0.33	0	0	0	0.33	0.33	-1	-0.67	-0.67
C165	1950s	82	0	1	0	1	0	0	0	0	1	1	1	1	-1	0	1	0	0	0	0	0	1	1	1	0.33	0.33	0	0	0	0.33	0.33	0	0	0	0	1	1	1	0.33	0.33	0	0	0	0.33	0.33	0	0	0
C166	1970s	88	1	1	1	0	0	0	0	0	1	1	1	0	1	0	1	1	0.25	0.25	0	0	0	0.25	0.25	0.2	0.2	0	0	0	0.2	0.2	0.33	0.33	0	0	1	1	1	0	0	0	0	0	0	0	0	0.08	0.08
C167		92	1	1	1	1	0	0	0	0	1	1	1	1	0	0	0	0	0.33	0.33	0	0	0	0.33	0.33	0.33	0.33	0	0	0	0.33	0.33	0.5	0.5	0	0	0	0.5	0.5	0.25	0.25	0	0	0	0.25	0.25	0	0.17	0.17
C168		88	1	1	1	0.5	0	0	0	0	1	1	1	0.5	0.5	0	0	0.5	0.33	0.33	0	0	0	0.33	0.33	0.33	0.33	0	0	0	0.33	0.33	0.33	0.33	0	0	0	0.33	0.33	0.25	0.13	0	0	0	0.25	0.13	0	0	0
C169	1960s	106	0.8	0.5	0	0.8	0	0	0.4	0	0.8	0.5	0.4	0.8	-0.8	0.4	0	-0.4	0.33	0.27	0	0	0	0.33	0.27	0.33	0.17	0	0	0	0.33	0.17	0	0	0.5	0.2	0	0.5	0.2	0.25	0.2	0	0	0	0.25	0.2	-0.8	-0.33	-0.27
C170	1980s	92	1	1	1	0.05	0	0	0	0	1	1	1	0.05	0.95	0	0	0.95	0.25	0.25	0	0	0	0.25	0.25	0.25	0.25	0	0	0	0.25	0.25	0.33	0.33	0	0	0	0.33	0.33	0.33	0.02	0	0	0	0.33	0.02	0	0.08	0.08
C171		90	0	1	0	1	0	0	0	0	1	1	1	1	-1	0	1	0	0	0	0	0	1	1	1	0.33	0.33	0	0	0	0.33	0.33	0	0	0	0	1	1	1	0.2	0.2	0	0	0	0.2	0.2	0	0	0
C172	1970s	78	0	0.05	0	0	0	0	0	0	0	0.05	1	0	0	0	1	1	0	0	0	0	0	0	0	0.67	0.03	0	0	0	0.67	0.03	0	0	0	0	1	1	1	0	0	0	0	0	0	0	0	0	0
C173		86	1	1	0	1	0	0	0	0	1	1	1	1	-1	0	1	0	0.67	0.67	0	0	0	0.67	0.67	0.67	0.67	0	0	0	0.67	0.67	0	0	0	0	1	1	1	0.25	0.25	0	0	0	0.25	0.25	-1	-0.67	-0.67
C174		96	0.1	0.8	1	0.02	0	0	0	0	0.1	0.8	1	0.02	0.98	0	0	0.98	0.33	0.03	0	0	0	0.33	0.03	0.2	0.16	0	0	0	0.2	0.16	0.25	0.25	0	0	0	0.25	0.25	0.25	0.01	0	0	0	0.25	0.01	0.9	-0.08	0.22
C175	1996	96	0.02	0.3	1	0.02	0	0	0	0	0.02	0.3	1	0.02	0.98	0	0	0.98	0.2	0	0	0	0	0.2	0	0.2	0.06	0	0	0	0.2	0.06	0.33	0.33	0	0	0	0.33	0.33	0.2	0	0	0	0	0.2	0	0.98	0.13	0.33
C176		132	1	1	1	1	0	0	0	0	1	1	1	1	0	0	0	0	0.33	0.33	0	0	0	0.33	0.33	0.25	0.25	0	0	0	0.25	0.25	0.25	0.25	0	0	0	0.25	0.25	0.25	0.25	0	0	0	0.25	0.25	0	-0.08	-0.08
C177		73	0	0.3	0	0	0	0	0	1	1	0.3	1	1	0	-1	1	0	0	0	0	0	1	1	1	0.17	0.05	0	0	0	0.17	0.05	0	0	0	0	1	1	1	0	0	0.5	0.5	0	0.5	0.5	0	0	0
C178		94	1	1	1	1	0	0	0	0	1	1	1	1	0	0	0	0	0.25	0.25	0	0	0	0.25	0.25	0.25	0.25	0	0	0	0.25	0.25	0.5	0.5	0	0	0	0.5	0.5	0.25	0.25	0	0	0	0.25	0.25	0	0.25	0.25
C179		108	0	1	0	0.3	1	0	1	0	1	1	1	0.3	-0.3	1	0	0.7	0	0	0.33	0.33	0	0.33	0.33	0.25	0.25	0	0	0	0.25	0.25	0	0	0.33	0.33	0	0.33	0.33	0.25	0.08	0	0	0	0.25	0.08	0	0	0
C180		80	1	1	0	1	0	0	0	0	1	1	1	1	-1	0	1	0	0.33	0.33	0	0	0	0.33	0.33	0.25	0.25	0	0	0	0.25	0.25	0	0	0	0	1	1	1	0.17	0.17	0	0	0	0.17	0.17	-1	-0.33	-0.33
C181		92	1	1	0	1	0	0	0	0	1	1	1	1	-1	0	1	0	0.5	0.5	0	0	0	0.5	0.5	0.67	0.67	0	0	0	0.67	0.67	0	0	0	0	1	1	1	0.67	0.67	0	0	0	0.67	0.67	-1	-0.5	-0.5
C182		80	1	1	0	1	0	0	0	0	1	1	1	1	-1	0	1	0	0.33	0.33	0	0	0	0.33	0.33	0.25	0.25	0	0	0	0.25	0.25	0	0	0	0	1	1	1	0.2	0.2	0	0	0	0.2	0.2	-1	-0.33	-0.33
C183		82	1	1	0	1	0	0	0	0	1	1	1	1	-1	0	1	0	0.33	0.33	0	0	0	0.33	0.33	0.2	0.2	0	0	0	0.2	0.2	0	0	0	0	1	1	1	0.17	0.17	0	0	0	0.17	0.17	-1	-0.33	-0.33
C184		96	1	1	1	1	0	0	0	0	1	1	1	1	0	0	1	0	0.67	0.67	0	0	0	0.67	0.67	0.33	0.33	0	0	0	0.33	0.33	0.67	0.67	0	0	1	1	1	0.33	0.33	0	0	0	0.33	0.33	0	0	0
C185		108	0	0	0	0	0	0	0	0	1	1	1	1	0	0	0	0	0	0	0	0	1	1	1	0	0	0	0	1	1	1	0	0	0	0	1	1	1	0	0	0	0	1	1	1	0	0	0
C186		106	1	1	1	1	0	0	0	0	1	1	1	1	0	0	0	0	0.25	0.25	0	0	0	0.25	0.25	0.25	0.25	0	0	0	0.25	0.25	0.33	0.33	0	0	0	0.33	0.33	0.25	0.25	0	0	0	0.25	0.25	0	0.08	0.08
C187		106	0	0	0	0	0	0	0	0	1	1	1	1	0	0	0	0	0	0	0	0	1	1	1	0	0	0	0	1	1	1	0	0	0	0	1	1	1	0	0	0	0	1	1	1	0	0	0
C188		106	0	0	0	0	0	0	0	0	1	1	1	1	0	0	0	0	0	0	0	0	1	1	1	0	0	0	0	1	1	1	0	0	0	0	1	1	1	0	0	0	0	1	1	1	0	0	0
C189		82	0	1	0	0.3	1	0	1	0.7	1	1	1	1	-0.3	0.3	1	0	0	0	0.5	0.5	0	0.5	0.5	0.25	0.25	0	0	0	0.25	0.25	0	0	0.5	0.5	1	1	1	0.25	0.08	0.33	0.23	0	0.58	0.58	0	0	0
C190		92	1	1	0	1	0	0	0	0	1	1	1	1	-1	0	1	0	0.67	0.67	0	0	0	0.67	0.67	0.5	0.5	0	0	0	0.5	0.5	0	0	0	0	1	1	1	0.5	0.5	0	0	0	0.5	0.5	-1	-0.67	-0.67
C191		94	1	1	0	1	0	0	0	0	1	1	1	1	-1	0	1	0	0.5	0.5	0	0	0	0.5	0.5	0.33	0.33	0	0	0	0.33	0.33	0	0	0	0	1	1	1	0.25	0.25	0	0	0	0.25	0.25	-1	-0.5	-0.5
C192		132	1	1	1	1	0	0	0	0	1	1	1	1	0	0	0	0	0.25	0.25	0	0	0	0.25	0.25	0.25	0.25	0	0	0	0.25	0.25	0.25	0.25	0	0	0	0.25	0.25	0.25	0.25	0	0	0	0.25	0.25	0	0	0
C193	1938	78	1	1	1	1	0	0	0	0	1	1	1	1	0	0	0	0	0.25	0.25	0	0	0	0.25	0.25	0.2	0.2	0	0	0	0.2	0.2	0.67	0.67	0	0	0	0.67	0.67	0.2	0.2	0	0	0	0.2	0.2	0	0.42	0.42
C194		106	1	1	1	1	0	0	0	0	1	1	1	1	0	0	0	0	0.2	0.2	0	0	0	0.2	0.2	0.33	0.33	0	0	0	0.33	0.33	0.25	0.25	0	0	0	0.25	0.25	0.2	0.2	0	0	0	0.2	0.2	0	0.05	0.05
C195		124	0.2	0.1	0.1	0.1	0	0	0	0	0.2	0.1	0.1	0.1	0	0	0	0	0.13	0.03	0	0	0	0.13	0.03	0.13	0.01	0	0	0	0.13	0.01	0.13	0.01	0	0	0	0.13	0.01	0.13	0.01	0	0	0	0.13	0.01	-0.1	0	-0.01
C196		132	0	0	0	0	0	0	0	0	1	1	1	1	0	0	0	0	0	0	0	0	1	1	1	0	0	0	0	1	1	1	0	0	0	0	1	1	1	0	0	0	0	1	1	1	0	0	0
C197		90	1	1	1	1	0	0	0	0	1	1	1	1	0	0	0	0	0.33	0.33	0	0	0	0.33	0.33	0.25	0.25	0	0	0	0.25	0.25	0.5	0.5	0	0	0	0.5	0.5	0.17	0.17	0	0	0	0.17	0.17	0	0.17	0.17
C198		90	0	0	0	0	0	0	0	0	1	1	1	1	0	0	0	0	0	0	0	0	1	1	1	0	0	0	0	1	1	1	0	0	0	0	1	1	1	0	0	0	0	1	1	1	0	0	0
C199		90	1	1	1	1	0	0	0	0	1	1	1	1	0	0	0	0	0.33	0.33	0	0	0	0.33	0.33	0.5	0.5	0	0	0	0.5	0.5	0.67	0.67	0	0	0	0.67	0.67	0.2	0.2	0	0	0	0.2	0.2	0	0.33	0.33
C200		119	1	1	1	1	0	0	0	0	1	1	1	1	0	0	0	0	0.2	0.2	0	0	0	0.2	0.2	0.25	0.25	0	0	0	0.25	0.25	0.25	0.25	0	0	0	0.25	0.25	0.17	0.17	0	0	0	0.17	0.17	0	0.05	0.05
C201	before 1950	113	1	1	1	1	0	0	0	0	1	1	1	1	0	0	0	0	0.25	0.25	0	0	0	0.25	0.25	0.25	0.25	0	0	0	0.25	0.25	0.5	0.5	0	0	0	0.5	0.5	0.17	0.17	0	0	0	0.17	0.17	0	0.25	0.25
C202		86	1	1	1	1	0	0	0	0	1	1	1	1	0	0	0	0	0.33	0.33	0	0	0	0.33	0.33	0.25	0.25	0	0	0	0.25	0.25	0.5	0.5	0	0	0	0.5	0.5	0.17	0.17	0	0	0	0.17	0.17	0	0.17	0.17
C203	1994	56	0	1	0	0	0	0	0	1	1	1	1	1	0	-1	1	0	0	0	0	0	1	1	1	0.2	0.2	0	0	0	0.2	0.2	0	0	0	0	1	1	1	0	0	0.67	0.67	0	0.67	0.67	0	0	0
W001		84	1	1	0	0.7	0	0	0	0	1	1	1	0.7	-0.7	0	1	0.3	0.25	0.25	0	0	0	0.25	0.25	0.2	0.2	0	0	0	0.2	0.2	0	0	0	0	1	1	1	0.17	0.12	0	0	0	0.17	0.12	-1	-0.25	-0.25
W002		98	0.2	0.1	0	0.4	0	0	1	0	0.2	0.1	1	0.4	-0.4	1	0	0.6	0.17	0.03	0	0	0	0.17	0.03	0.17	0.02	0	0	0	0.17	0.02	0	0	0.5	0.5	0	0.5	0.5	0.2	0.08	0	0	0	0.2	0.08	-0.2	-0.17	-0.03
W003		96	0	0	0	0	0	0	0	0	1	1	1	1	0	0	0	0	0	0	0	0	1	1	1	0	0	0	0	1	1	1	0	0	0	0	1	1	1	0	0	0	0	1	1	1	0	0	0
W004		102	0	0	0	0	0	0	0	0	1	1	1	1	0	0	0	0	0	0	0	0	1	1	1	0	0	0	0	1	1	1	0	0	0	0	1	1	1	0	0	0	0	1	1	1	0	0	0
W005		102	0	0	0	0	0	0	0	0	0	0	0	0	0	0	0	0	0	0	0	0	0	0	0	0	0	0	0	0	0	0	0	0	0	0	0	0	0	0	0	0	0	0	0	0	0	0	0
W006		96	0	0.5	0	0.2	0	0	0.9	0	0	0.5	0.9	0.2	-0.2	0.9	0	0.7	0	0	0	0	0	0	0	0.13	0.06	0	0	0	0.13	0.06	0	0	0.33	0.3	0	0.33	0.3	0.13	0.03	0	0	0	0.13	0.03	0	0	0
W007		102	0	0.4	0.7	0.1	0	0	0	0	0	0.4	0.7	0.1	0.6	0	0	0.6	0	0	0	0	0	0	0	0.17	0.07	0	0	0	0.17	0.07	0.17	0.12	0	0	0	0.17	0.12	0.17	0.02	0	0	0	0.17	0.02	0.7	0.17	0.12
W008		98	0	0	0	0	0	0	0	0	0	0	0	0	0	0	0	0	0	0	0	0	0	0	0	0	0	0	0	0	0	0	0	0	0	0	0	0	0	0	0	0	0	0	0	0	0	0	0
W009		113	0	0.5	0.2	0.4	0	0	0	0	0	0.5	0.2	0.4	-0.2	0	0	-0.2	0	0	0	0	0	0	0	0.13	0.06	0	0	0	0.13	0.06	0.17	0.03	0	0	0	0.17	0.03	0.13	0.05	0	0	0	0.13	0.05	0.2	0.17	0.03
W010		96	0	0.6	0	0.05	1	0	0	0	1	0.6	1	0.05	-0.05	0	1	0.95	0	0	0.33	0.33	0	0.33	0.33	0.17	0.1	0	0	0	0.17	0.1	0	0	0	0	1	1	1	0.13	0.01	0	0	0	0.13	0.01	0	0	0
W011		73	0	0	0	0	0	0	0	0	1	1	1	1	0	0	0	0	0	0	0	0	1	1	1	0	0	0	0	1	1	1	0	0	0	0	1	1	1	0	0	0	0	1	1	1	0	0	0
W012		51	1	0.9	1	1	0	0	0	0	1	0.9	1	1	0	0	0	0	0.25	0.25	0	0	0	0.25	0.25	0.17	0.15	0	0	0	0.17	0.15	0.5	0.5	0	0	0	0.5	0.5	0.17	0.17	0	0	0	0.17	0.17	0	0.25	0.25
W013		78	1	1	0	0.9	0	0	0	0	1	1	1	0.9	-0.9	0	1	0.1	0.25	0.25	0	0	0	0.25	0.25	0.2	0.2	0	0	0	0.2	0.2	0	0	0	0	1	1	1	0.17	0.15	0	0	0	0.17	0.15	-1	-0.25	-0.25
W014		104	0	NA	0	0	0	NA	0	0	0	NA	1	0	0	0	1	1	0	0	0	0	0	0	0	NA	NA	NA	NA	NA	NA	NA	0	0	0	0	1	1	1	0	0	0	0	0	0	0	0	0	0
W015		92	1	0.7	0	1	0	0	0.8	0	1	0.7	0.8	1	-1	0.8	0	-0.2	0.25	0.25	0	0	0	0.25	0.25	0.13	0.09	0	0	0	0.13	0.09	0	0	0.33	0.27	0	0.33	0.27	0.25	0.25	0	0	0	0.25	0.25	-1	-0.25	-0.25
W016		42	1	0.2	0	1	0	0	1	0	1	0.2	1	1	-1	1	0	0	0.33	0.33	0	0	0	0.33	0.33	0.13	0.03	0	0	0	0.13	0.03	0	0	0.25	0.25	0	0.25	0.25	0.25	0.25	0	0	0	0.25	0.25	-1	-0.33	-0.33
W017		106	0.2	1	0	0.3	0	0	0	0	0.2	1	1	0.3	-0.3	0	1	0.7	0.13	0.03	0	0	0	0.13	0.03	0.17	0.17	0	0	0	0.17	0.17	0	0	0	0	1	1	1	0.13	0.04	0	0	0	0.13	0.04	-0.2	-0.13	-0.03
W018		65	0	0.5	0	0	0	0	0	0	1	0.5	1	1	0	0	0	0	0	0	0	0	1	1	1	0.25	0.13	0	0	0	0.25	0.13	0	0	0	0	1	1	1	0	0	0	0	1	1	1	0	0	0
W019		90	0.3	0.3	0	0	0.7	0	0	0.3	1	0.3	1	0.3	0	-0.3	1	0.7	0.2	0.06	0.33	0.23	0	0.53	0.53	0.2	0.06	0	0	0	0.2	0.06	0	0	0	0	1	1	1	0	0	0.25	0.08	0	0.25	0.08	-0.3	-0.2	-0.06
W020		92	0	0	0	0	0	0	0	0	1	1	1	1	0	0	0	0	0	0	0	0	1	1	1	0	0	0	0	1	1	1	0	0	0	0	1	1	1	0	0	0	0	1	1	1	0	0	0
W021		108	0	0	0	0	0	0	0	0	1	1	1	1	0	0	0	0	0	0	0	0	1	1	1	0	0	0	0	1	1	1	0	0	0	0	1	1	1	0	0	0	0	1	1	1	0	0	0
W022		108	0.7	1	1	0.9	0	0	0	0	0.7	1	1	0.9	0.1	0	0	0.1	0.13	0.09	0	0	0	0.13	0.09	0.2	0.2	0	0	0	0.2	0.2	0.25	0.25	0	0	0	0.25	0.25	0.13	0.11	0	0	0	0.13	0.11	0.3	0.13	0.16
W023		102	1	1	0	1	0	0	1	0	1	1	1	1	-1	1	0	0	0.33	0.33	0	0	0	0.33	0.33	0.13	0.13	0	0	0	0.13	0.13	0	0	0.33	0.33	0	0.33	0.33	0.33	0.33	0	0	0	0.33	0.33	-1	-0.33	-0.33
W024		106	0	0	0	0	0.5	0.2	1	0.5	0.5	0.2	1	0.5	0	0.5	0	0.5	0	0	0.2	0.1	0	0.2	0.1	0	0	0.25	0.05	0	0.25	0.05	0	0	0.25	0.25	0	0.25	0.25	0	0	0.2	0.1	0	0.2	0.1	0	0	0
W025		90	0	0	0	0	0.6	0	0.5	0	0.6	0	0.5	0	0	0.5	0	0.5	0	0	0.2	0.12	0	0.2	0.12	0	0	0	0	0	0	0	0	0	0.17	0.08	0	0.17	0.08	0	0	0	0	0	0	0	0	0	0
W026		92	1	1	0	1	0	0	0	0	1	1	1	1	-1	0	1	0	0.33	0.33	0	0	0	0.33	0.33	0.25	0.25	0	0	0	0.25	0.25	0	0	0	0	1	1	1	0.25	0.25	0	0	0	0.25	0.25	-1	-0.33	-0.33
W027		84	0	0	0	0	0	0	0	0	1	1	1	1	0	0	0	0	0	0	0	0	1	1	1	0	0	0	0	1	1	1	0	0	0	0	1	1	1	0	0	0	0	1	1	1	0	0	0
W028		96	0	0	0	0	0	0	1	0	0	0	1	0	0	1	0	1	0	0	0	0	0	0	0	0	0	0	0	0	0	0	0	0	0.33	0.33	0	0.33	0.33	0	0	0	0	0	0	0	0	0	0
W029		84	1	1	0	1	0	0	0	0	1	1	1	1	-1	0	1	0	0.33	0.33	0	0	0	0.33	0.33	0.2	0.2	0	0	0	0.2	0.2	0	0	0	0	1	1	1	0.2	0.2	0	0	0	0.2	0.2	-1	-0.33	-0.33
W030		98	1	1	0	1	0	0	0	0	1	1	1	1	-1	0	1	0	0.25	0.25	0	0	0	0.25	0.25	0.17	0.17	0	0	0	0.17	0.17	0	0	0	0	1	1	1	0.17	0.17	0	0	0	0.17	0.17	-1	-0.25	-0.25
W031		84	1	1	0	0.8	0	0	0	0	1	1	1	0.8	-0.8	0	1	0.2	0.2	0.2	0	0	0	0.2	0.2	0.13	0.13	0	0	0	0.13	0.13	0	0	0	0	1	1	1	0.13	0.1	0	0	0	0.13	0.1	-1	-0.2	-0.2
W032		84	1	1	0	1	0	0	0	0	1	1	1	1	-1	0	1	0	0.17	0.17	0	0	0	0.17	0.17	0.13	0.13	0	0	0	0.13	0.13	0	0	0	0	1	1	1	0.13	0.13	0	0	0	0.13	0.13	-1	-0.17	-0.17
W033		76	1	1	1	0.6	0	0	0	0	1	1	1	0.6	0.4	0	0	0.4	0.17	0.17	0	0	0	0.17	0.17	0.13	0.13	0	0	0	0.13	0.13	0.67	0.67	0	0	0	0.67	0.67	0.13	0.08	0	0	0	0.13	0.08	0	0.5	0.5
W034		96	0	0	0	0	0	0	1	0	0	0	1	0	0	1	0	1	0	0	0	0	0	0	0	0	0	0	0	0	0	0	0	0	0.25	0.25	0	0.25	0.25	0	0	0	0	0	0	0	0	0	0
W035		104	0	1	0	1	0.8	0	1	0	0.8	1	1	1	-1	1	0	0	0	0	0.33	0.27	0	0.33	0.27	0.25	0.25	0	0	0	0.25	0.25	0	0	0.67	0.67	0	0.67	0.67	0.2	0.2	0	0	0	0.2	0.2	0	0	0
W036		96	1	1	1	1	0	0	0	0	1	1	1	1	0	0	0	0	0.2	0.2	0	0	0	0.2	0.2	0.2	0.2	0	0	0	0.2	0.2	0.33	0.33	0	0	0	0.33	0.33	0.17	0.17	0	0	0	0.17	0.17	0	0.13	0.13
W037		106	1	1	1	1	0	0	0	0	1	1	1	1	0	0	0	0	0.5	0.5	0	0	0	0.5	0.5	0.2	0.2	0	0	0	0.2	0.2	0.5	0.5	0	0	0	0.5	0.5	0.17	0.17	0	0	0	0.17	0.17	0	0	0
W038		119	NA	1	0.3	0.8	NA	0	0	0.8	NA	1	0.3	0.8	-0.5	-0.8	0	-0.5	NA	NA	NA	NA	NA	NA	NA	0.13	0.13	0	0	0	0.13	0.13	0.13	0.04	0	0	0	0.13	0.04	0.13	0.1	0.17	0.13	0	0.29	0.23	NA	NA	NA
W039		90	1	1	0	1	0	0	0	0	1	1	1	1	-1	0	1	0	0.33	0.33	0	0	0	0.33	0.33	0.25	0.25	0	0	0	0.25	0.25	0	0	0	0	1	1	1	0.17	0.17	0	0	0	0.17	0.17	-1	-0.33	-0.33
W040		106	0	0	0	0	0	0	0	0	0	0	0	0	0	0	0	0	0	0	0	0	0	0	0	0	0	0	0	0	0	0	0	0	0	0	0	0	0	0	0	0	0	0	0	0	0	0	0
W041		94	0	0	0	0	0	0	1	0	0	0	1	0	0	1	0	1	0	0	0	0	0	0	0	0	0	0	0	0	0	0	0	0	0.17	0.17	0	0.17	0.17	0	0	0	0	0	0	0	0	0	0
W042		104	1	1	1	1	0	0	0	0	1	1	1	1	0	0	0	0	0.33	0.33	0	0	0	0.33	0.33	0.33	0.33	0	0	0	0.33	0.33	0.17	0.17	0	0	0	0.17	0.17	0.33	0.33	0	0	0	0.33	0.33	0	-0.17	-0.17
W043		113	0	0.02	1	0	0.6	0	0	0.2	0.6	0.02	1	0.2	1	-0.2	1	0.8	0	0	0.33	0.2	0	0.33	0.2	0.13	0	0	0	0	0.13	0	0	0	0	0	1	1	1	0	0	0.67	0.13	0	0.67	0.13	1	0	0
W044		108	1	1	1	1	0	0	0	0	1	1	1	1	0	0	0	0	0.33	0.33	0	0	0	0.33	0.33	0.17	0.17	0	0	0	0.17	0.17	0.5	0.5	0	0	0	0.5	0.5	0.17	0.17	0	0	0	0.17	0.17	0	0.17	0.17
W045		49	0	0	0	1	0	1	0	0	1	1	1	1	-1	0	1	0	0	0	0	0	1	1	1	0	0	0.5	0.5	0	0.5	0.5	0	0	0	0	1	1	1	0.2	0.2	0	0	0	0.2	0.2	0	0	0
W046		106	1	1	1	1	0	0	0	0	1	1	1	1	0	0	0	0	0.2	0.2	0	0	0	0.2	0.2	0.25	0.25	0	0	0	0.25	0.25	0.17	0.17	0	0	0	0.17	0.17	0.2	0.2	0	0	0	0.2	0.2	0	-0.03	-0.03
W047		106	0	1	1	1	1	0	0	0	1	1	1	1	0	0	0	0	0	0	0.33	0.33	0	0.33	0.33	0.5	0.5	0	0	0	0.5	0.5	0.5	0.5	0	0	0	0.5	0.5	0.25	0.25	0	0	0	0.25	0.25	1	0.5	0.5
W048		119	0	0.7	1	0.6	0.5	0	0	0	0.5	0.7	1	0.6	0.4	0	0	0.4	0	0	0.5	0.25	0	0.5	0.25	0.13	0.09	0	0	0	0.13	0.09	0.2	0.2	0	0	0	0.2	0.2	0.17	0.1	0	0	0	0.17	0.1	1	0.2	0.2
W049		102	0	0	0.3	0	0	0	0	0	0	0	0.3	0	0.3	0	0	0.3	0	0	0	0	0	0	0	0	0	0	0	0	0	0	0.17	0.05	0	0	0	0.17	0.05	0	0	0	0	0	0	0	0.3	0.17	0.05
W050		94	0	0	0	0	1	1	1	1	1	1	1	1	0	0	1	0	0	0	0.33	0.33	0	0.33	0.33	0	0	0.33	0.33	0	0.33	0.33	0	0	0.67	0.67	1	1	1	0	0	0.33	0.33	0	0.33	0.33	0	0	0
W051		113	0	0.4	0	0.2	0.5	0	1	0	0.5	0.4	1	0.2	-0.2	1	0	0.8	0	0	0.5	0.25	0	0.5	0.25	0.25	0.1	0	0	0	0.25	0.1	0	0	0.5	0.5	0	0.5	0.5	0.33	0.07	0	0	0	0.33	0.07	0	0	0
W052		52	0	0	0	0	0	0	0	0	1	0	1	0	0	0	1	1	0	0	0	0	1	1	1	0	0	0	0	0	0	0	0	0	0	0	1	1	1	0	0	0	0	0	0	0	0	0	0
W053		92	0.1	0.6	0.7	0.7	0	0	0	0	0.1	0.6	0.7	0.7	0	0	0	0	0.13	0.01	0	0	0	0.13	0.01	0.17	0.1	0	0	0	0.17	0.1	0.25	0.18	0	0	0	0.25	0.18	0.17	0.12	0	0	0	0.17	0.12	0.6	0.13	0.16
W054		94	0	0	0	0.6	0	0	0	0	1	1	0	0.6	-0.6	0	0	-0.6	0	0	0	0	1	1	1	0	0	0	0	1	1	1	0	0	0	0	0	0	0	0.13	0.08	0	0	0	0.13	0.08	0	0	0
W055		92	0.7	0.9	1	0.05	0	0	0	0	0.7	0.9	1	0.05	0.95	0	0	0.95	0.17	0.12	0	0	0	0.17	0.12	0.13	0.11	0	0	0	0.13	0.11	0.5	0.5	0	0	0	0.5	0.5	0.2	0.01	0	0	0	0.2	0.01	0.3	0.33	0.38
W056		108	0.7	0.1	0	0.2	0	0	0	0	0.7	0.1	0	0.2	-0.2	0	0	-0.2	0.13	0.09	0	0	0	0.13	0.09	0.13	0.01	0	0	0	0.13	0.01	0	0	0	0	0	0	0	0.13	0.03	0	0	0	0.13	0.03	-0.7	-0.13	-0.09
W057		94	1	1	0	0.8	0	0	0	0	1	1	1	0.8	-0.8	0	1	0.2	0.25	0.25	0	0	0	0.25	0.25	0.2	0.2	0	0	0	0.2	0.2	0	0	0	0	1	1	1	0.17	0.13	0	0	0	0.17	0.13	-1	-0.25	-0.25
W058		90	1	1	0	0.8	0	0	0	0	1	1	1	0.8	-0.8	0	1	0.2	0.5	0.5	0	0	0	0.5	0.5	0.13	0.13	0	0	0	0.13	0.13	0	0	0	0	1	1	1	0.17	0.13	0	0	0	0.17	0.13	-1	-0.5	-0.5
W059		86	0	0	0	0	0	0	0	0	1	1	1	1	0	0	0	0	0	0	0	0	1	1	1	0	0	0	0	1	1	1	0	0	0	0	1	1	1	0	0	0	0	1	1	1	0	0	0
W060		76	0	0.8	0	0.4	0.8	0	0	0	0.8	0.8	1	0.4	-0.4	0	1	0.6	0	0	0.13	0.1	0	0.13	0.1	0.13	0.1	0	0	0	0.13	0.1	0	0	0	0	1	1	1	0.13	0.05	0	0	0	0.13	0.05	0	0	0
W061		82	1	0	0	1	0	1	1	0	1	1	1	1	-1	1	0	0	0.67	0.67	0	0	0	0.67	0.67	0	0	0.33	0.33	0	0.33	0.33	0	0	0.67	0.67	0	0.67	0.67	0.25	0.25	0	0	0	0.25	0.25	-1	-0.67	-0.67
W062		132	0	0	0	0	0	0	0	0	1	1	1	1	0	0	0	0	0	0	0	0	1	1	1	0	0	0	0	1	1	1	0	0	0	0	1	1	1	0	0	0	0	1	1	1	0	0	0
W063		86	0.4	0.4	0	0	0	0	0	0.8	0.4	0.4	1	0.8	0	-0.8	1	0.2	0.17	0.07	0	0	0	0.17	0.07	0.17	0.07	0	0	0	0.17	0.07	0	0	0	0	1	1	1	0	0	0.13	0.1	0	0.13	0.1	-0.4	-0.17	-0.07
W064		49	0	1	0	0	0	0	0	0	1	1	1	1	0	0	0	0	0	0	0	0	1	1	1	0.33	0.33	0	0	0	0.33	0.33	0	0	0	0	1	1	1	0	0	0	0	1	1	1	0	0	0
W065		96	0	0	0	0	0.5	1	1	0.7	0.5	1	1	0.7	0	0.3	1	0.3	0	0	0.25	0.13	0	0.25	0.13	0	0	0.25	0.25	0	0.25	0.25	0	0	0.33	0.33	1	1	1	0	0	0.13	0.09	0	0.13	0.09	0	0	0
W066		96	0	0	0	0	0	0	0.3	0	0	0	0.3	0	0	0.3	0	0.3	0	0	0	0	0	0	0	0	0	0	0	0	0	0	0	0	0.13	0.04	0	0.13	0.04	0	0	0	0	0	0	0	0	0	0
W067		96	0	0	0	0	0.8	0.6	1	0.1	0.8	0.6	1	0.1	0	0.9	0	0.9	0	0	0.33	0.27	0	0.33	0.27	0	0	0.13	0.08	0	0.13	0.08	0	0	0.33	0.33	0	0.33	0.33	0	0	0.13	0.01	0	0.13	0.01	0	0	0
W068		82	1	1	0	1	0	0	0	0	1	1	1	1	-1	0	1	0	0.5	0.5	0	0	0	0.5	0.5	0.17	0.17	0	0	0	0.17	0.17	0	0	0	0	1	1	1	0.33	0.33	0	0	0	0.33	0.33	-1	-0.5	-0.5
W069		102	0	0	0	0	0	0	0.05	0	0	0	0.05	0	0	0.05	0	0.05	0	0	0	0	0	0	0	0	0	0	0	0	0	0	0	0	0.25	0.01	0	0.25	0.01	0	0	0	0	0	0	0	0	0	0
W070		96	0.4	0.2	0.4	0.7	0	0	0	0	0.4	0.2	0.4	0.7	-0.3	0	0	-0.3	0.17	0.07	0	0	0	0.17	0.07	0.17	0.03	0	0	0	0.17	0.03	0.17	0.07	0	0	0	0.17	0.07	0.17	0.12	0	0	0	0.17	0.12	0	0	0
W071		51	0	0	0	1	0	0	0	0	1	0	1	1	-1	0	1	0	0	0	0	0	1	1	1	0	0	0	0	0	0	0	0	0	0	0	1	1	1	0.2	0.2	0	0	0	0.2	0.2	0	0	0
W072		113	0.15	0	0	0.1	0	0	0	0	0.15	0	0	0.1	-0.1	0	0	-0.1	0.67	0.1	0	0	0	0.67	0.1	0	0	0	0	0	0	0	0	0	0	0	0	0	0	0.13	0.01	0	0	0	0.13	0.01	-0.15	-0.67	-0.1
W073		80	0	0	0	0	0	0	0	0	1	1	1	1	0	0	0	0	0	0	0	0	1	1	1	0	0	0	0	1	1	1	0	0	0	0	1	1	1	0	0	0	0	1	1	1	0	0	0
W074		132	1	0.9	0.8	0.9	0	0	0	0	1	0.9	0.8	0.9	-0.1	0	0	-0.1	0.25	0.25	0	0	0	0.25	0.25	0.25	0.23	0	0	0	0.25	0.23	0.17	0.13	0	0	0	0.17	0.13	0.2	0.18	0	0	0	0.2	0.18	-0.2	-0.08	-0.12
W075		96	1	1	1	1	0	0	0	0	1	1	1	1	0	0	0	0	0.33	0.33	0	0	0	0.33	0.33	0.33	0.33	0	0	0	0.33	0.33	0.33	0.33	0	0	0	0.33	0.33	0.25	0.25	0	0	0	0.25	0.25	0	0	0
W076		96	1	1	1	1	0	0	0	0	1	1	1	1	0	0	0	0	0.17	0.17	0	0	0	0.17	0.17	0.33	0.33	0	0	0	0.33	0.33	0.25	0.25	0	0	0	0.25	0.25	0.17	0.17	0	0	0	0.17	0.17	0	0.08	0.08
W077		102	0	0	0	0	0	0.9	1	0.7	0	0.9	1	0.7	0	0.3	0	0.3	0	0	0	0	0	0	0	0	0	0.13	0.11	0	0.13	0.11	0	0	0.17	0.17	0	0.17	0.17	0	0	0.13	0.09	0	0.13	0.09	0	0	0
W078		119	0	0	0	0.2	1	1	0.8	0.6	1	1	0.8	0.8	-0.2	0.2	0	0	0	0	0.5	0.5	0	0.5	0.5	0	0	0.33	0.33	0	0.33	0.33	0	0	0.5	0.4	0	0.5	0.4	0.17	0.03	0.5	0.3	0	0.67	0.53	0	0	0
W079		86	0	1	0	1	1	0	0	0	1	1	1	1	-1	0	1	0	0	0	0.67	0.67	0	0.67	0.67	0.17	0.17	0	0	0	0.17	0.17	0	0	0	0	1	1	1	0.17	0.17	0	0	0	0.17	0.17	0	0	0
W080		88	1	1	1	1	0	0	0	0	1	1	1	1	0	0	0	0	0.13	0.13	0	0	0	0.13	0.13	0.17	0.17	0	0	0	0.17	0.17	0.33	0.33	0	0	0	0.33	0.33	0.13	0.13	0	0	0	0.13	0.13	0	0.21	0.21
W081		82	0	1	0	0	1	0	0	1	1	1	1	1	0	-1	1	0	0	0	0.5	0.5	0	0.5	0.5	0.17	0.17	0	0	0	0.17	0.17	0	0	0	0	1	1	1	0	0	0.17	0.17	0	0.17	0.17	0	0	0
W082		80	1	1	0	1	0	0	0	0	1	1	1	1	-1	0	1	0	0.67	0.67	0	0	0	0.67	0.67	0.2	0.2	0	0	0	0.2	0.2	0	0	0	0	1	1	1	0.25	0.25	0	0	0	0.25	0.25	-1	-0.67	-0.67
W083		98	0.1	0.7	1	0.3	0	0	0	0	0.1	0.7	1	0.3	0.7	0	0	0.7	0.25	0.03	0	0	0	0.25	0.03	0.13	0.09	0	0	0	0.13	0.09	0.25	0.25	0	0	0	0.25	0.25	0.17	0.05	0	0	0	0.17	0.05	0.9	0	0.23
W084		96	0.8	1	1	1	0	0	0	0	0.8	1	1	1	0	0	0	0	0.25	0.2	0	0	0	0.25	0.2	0.25	0.25	0	0	0	0.25	0.25	0.2	0.2	0	0	0	0.2	0.2	0.2	0.2	0	0	0	0.2	0.2	0.2	-0.05	0
W085		86	0	0	0	0	0	0	0	0	1	1	1	1	0	0	0	0	0	0	0	0	1	1	1	0	0	0	0	1	1	1	0	0	0	0	1	1	1	0	0	0	0	1	1	1	0	0	0
W086		88	0	0.1	0	0	0	0	0.8	0	0	0.1	0.8	0	0	0.8	0	0.8	0	0	0	0	0	0	0	0.13	0.01	0	0	0	0.13	0.01	0	0	0.33	0.27	0	0.33	0.27	0	0	0	0	0	0	0	0	0	0
W087		56	0.95	0.6	1	0.1	0	0	0	0	0.95	0.6	1	0.1	0.9	0	0	0.9	0.67	0.63	0	0	0	0.67	0.63	0.17	0.1	0	0	0	0.17	0.1	0.33	0.33	0	0	0	0.33	0.33	0.67	0.07	0	0	0	0.67	0.07	0.05	-0.33	-0.3
W088		56	1	1	0	1	0	0	0	0	1	1	1	1	-1	0	1	0	0.67	0.67	0	0	0	0.67	0.67	0.25	0.25	0	0	0	0.25	0.25	0	0	0	0	1	1	1	0.25	0.25	0	0	0	0.25	0.25	-1	-0.67	-0.67
W089		80	1	1	0	1	0	0	0	0	1	1	1	1	-1	0	1	0	0.17	0.17	0	0	0	0.17	0.17	0.25	0.25	0	0	0	0.25	0.25	0	0	0	0	1	1	1	0.17	0.17	0	0	0	0.17	0.17	-1	-0.17	-0.17
W090		94	1	1	1	1	0	0	0	0	1	1	1	1	0	0	0	0	0.25	0.25	0	0	0	0.25	0.25	0.17	0.17	0	0	0	0.17	0.17	0.33	0.33	0	0	0	0.33	0.33	0.25	0.25	0	0	0	0.25	0.25	0	0.08	0.08
W091		102	0.9	1	0	0	0	0	1	1	0.9	1	1	1	0	0	0	0	0.17	0.15	0	0	0	0.17	0.15	0.17	0.17	0	0	0	0.17	0.17	0	0	0.33	0.33	0	0.33	0.33	0	0	0.17	0.17	0	0.17	0.17	-0.9	-0.17	-0.15
W092		90	0	0	0	0	1	1	1	1	1	1	1	1	0	0	0	0	0	0	0.25	0.25	0	0.25	0.25	0	0	0.25	0.25	0	0.25	0.25	0	0	0.33	0.33	0	0.33	0.33	0	0	0.25	0.25	0	0.25	0.25	0	0	0
W093		80	1	1	0	1	0	0	0	0	1	1	1	1	-1	0	1	0	0.25	0.25	0	0	0	0.25	0.25	0.17	0.17	0	0	0	0.17	0.17	0	0	0	0	1	1	1	0.17	0.17	0	0	0	0.17	0.17	-1	-0.25	-0.25
W094		86	1	1	0	1	0	0	0	0	1	1	1	1	-1	0	1	0	0.67	0.67	0	0	0	0.67	0.67	0.67	0.67	0	0	0	0.67	0.67	0	0	0	0	1	1	1	0.33	0.33	0	0	0	0.33	0.33	-1	-0.67	-0.67
W095		92	1	1	1	1	0	0	0	0	1	1	1	1	0	0	0	0	0.17	0.17	0	0	0	0.17	0.17	0.17	0.17	0	0	0	0.17	0.17	0.25	0.25	0	0	0	0.25	0.25	0.17	0.17	0	0	0	0.17	0.17	0	0.08	0.08
W096		94	1	0	1	1	0	1	0	0	1	1	1	1	0	0	0	0	0.25	0.25	0	0	0	0.25	0.25	0	0	0.17	0.17	0	0.17	0.17	0.33	0.33	0	0	0	0.33	0.33	0.2	0.2	0	0	0	0.2	0.2	0	0.08	0.08
W097		94	0	0	0	0	0	0	0	0	1	1	1	1	0	0	0	0	0	0	0	0	1	1	1	0	0	0	0	1	1	1	0	0	0	0	1	1	1	0	0	0	0	1	1	1	0	0	0
W098		94	1	1	1	1	0	0	0	0	1	1	1	1	0	0	0	0	0.25	0.25	0	0	0	0.25	0.25	0.33	0.33	0	0	0	0.33	0.33	0.67	0.67	0	0	0	0.67	0.67	0.17	0.17	0	0	0	0.17	0.17	0	0.42	0.42
W099		94	1	1	1	1	0	0	0	0	1	1	1	1	0	0	1	0	0.5	0.5	0	0	0	0.5	0.5	0.33	0.33	0	0	0	0.33	0.33	0.33	0.33	0	0	1	1	1	0.25	0.25	0	0	0	0.25	0.25	0	-0.17	-0.17
W100		108	1	1	1	1	0	0	0	0	1	1	1	1	0	0	0	0	0.25	0.25	0	0	0	0.25	0.25	0.17	0.17	0	0	0	0.17	0.17	0.33	0.33	0	0	0	0.33	0.33	0.33	0.33	0	0	0	0.33	0.33	0	0.08	0.08
W101		88	NA	1	0	1	NA	0	0	0	NA	1	1	1	-1	0	1	0	NA	NA	NA	NA	NA	NA	NA	0.5	0.5	0	0	0	0.5	0.5	0	0	0	0	1	1	1	0.67	0.67	0	0	0	0.67	0.67	NA	NA	NA
W102		104	1	1	1	1	0	0	0	1	1	1	1	1	0	-1	0	0	0.5	0.5	0	0	0	0.5	0.5	0.25	0.25	0	0	0	0.25	0.25	0.33	0.33	0	0	0	0.33	0.33	0.17	0.17	0.17	0.17	0	0.33	0.33	0	-0.17	-0.17
W103		102	1	1	0	1	0	0	0	0	1	1	1	1	-1	0	1	0	0.2	0.2	0	0	0	0.2	0.2	0.13	0.13	0	0	0	0.13	0.13	0	0	0	0	1	1	1	0.17	0.17	0	0	0	0.17	0.17	-1	-0.2	-0.2
W104		90	0.8	1	1	0.7	0	0	0	0	0.8	1	1	0.7	0.3	0	1	0.3	0.17	0.13	0	0	0	0.17	0.13	0.25	0.25	0	0	0	0.25	0.25	0.25	0.25	0	0	1	1	1	0.13	0.09	0	0	0	0.13	0.09	0.2	0.08	0.12
W105		92	1	0	0	1	0	1	1	0	1	1	1	1	-1	1	1	0	0.17	0.17	0	0	0	0.17	0.17	0	0	0.5	0.5	0	0.5	0.5	0	0	0.67	0.67	1	1	1	0.25	0.25	0	0	0	0.25	0.25	-1	-0.17	-0.17
W106		106	0	0	0	0	0	1	0.7	1	1	1	0.7	1	0	-0.3	0	-0.3	0	0	0	0	1	1	1	0	0	0.5	0.5	0	0.5	0.5	0	0	0.5	0.35	0	0.5	0.35	0	0	0.67	0.67	0	0.67	0.67	0	0	0
W107		108	1	1	1	1	0	0	0	0	1	1	1	1	0	0	0	0	0.33	0.33	0	0	0	0.33	0.33	0.67	0.67	0	0	0	0.67	0.67	0.5	0.5	0	0	0	0.5	0.5	0.67	0.67	0	0	0	0.67	0.67	0	0.17	0.17
W108		94	1	0.6	0	0	0	0	0	0	1	0.6	1	0	0	0	1	1	0.5	0.5	0	0	0	0.5	0.5	0.17	0.1	0	0	0	0.17	0.1	0	0	0	0	1	1	1	0	0	0	0	0	0	0	-1	-0.5	-0.5
W109		49	0	0	0	0	0	0	0	0	0	1	1	1	0	0	0	0	0	0	0	0	0	0	0	0	0	0	0	1	1	1	0	0	0	0	1	1	1	0	0	0	0	1	1	1	0	0	0
W110		132	NA	0	0	1	NA	1	0	0	NA	1	1	1	-1	0	1	0	NA	NA	NA	NA	NA	NA	NA	0	0	0.67	0.67	0	0.67	0.67	0	0	0	0	1	1	1	0.5	0.5	0	0	0	0.5	0.5	NA	NA	NA
W111		119	0.15	0.5	0.1	0.5	0	0	0	0	0.15	0.5	0.1	0.5	-0.4	0	0	-0.4	0.17	0.03	0	0	0	0.17	0.03	0.17	0.08	0	0	0	0.17	0.08	0.13	0.01	0	0	0	0.13	0.01	0.13	0.06	0	0	0	0.13	0.06	-0.05	-0.04	-0.01
W112		119	0.9	0.75	0	0.9	0	0	0.9	0	0.9	0.75	0.9	0.9	-0.9	0.9	0	0	0.13	0.11	0	0	0	0.13	0.11	0.13	0.09	0	0	0	0.13	0.09	0	0	0.17	0.15	0	0.17	0.15	0.25	0.23	0	0	0	0.25	0.23	-0.9	-0.13	-0.11
W113		113	0	NA	0	0	0	NA	0	0	0	NA	0	0	0	0	0	0	0	0	0	0	0	0	0	NA	NA	NA	NA	NA	NA	NA	0	0	0	0	0	0	0	0	0	0	0	0	0	0	0	0	0
W114		132	0.05	0.7	0.02	0.02	0	0	0	0	0.05	0.7	0.02	0.02	0	0	0	0	0.13	0.01	0	0	0	0.13	0.01	0.13	0.09	0	0	0	0.13	0.09	0.13	0	0	0	0	0.13	0	0.13	0	0	0	0	0.13	0	-0.03	0	0
W115		108	0	0	0	0	1	1	1	1	1	1	1	1	0	0	0	0	0	0	0.25	0.25	0	0.25	0.25	0	0	0.67	0.67	0	0.67	0.67	0	0	0.17	0.17	0	0.17	0.17	0	0	0.17	0.17	0	0.17	0.17	0	0	0
W116		102	1	1	1	1	0	0	0	0	1	1	1	1	0	0	1	0	0.25	0.25	0	0	0	0.25	0.25	0.2	0.2	0	0	0	0.2	0.2	0.33	0.33	0	0	1	1	1	0.17	0.17	0	0	0	0.17	0.17	0	0.08	0.08
W117		51	1	0.8	1	0.7	0	0	0	0	1	0.8	1	0.7	0.3	0	0	0.3	0.33	0.33	0	0	0	0.33	0.33	0.13	0.1	0	0	0	0.13	0.1	0.33	0.33	0	0	0	0.33	0.33	0.17	0.12	0	0	0	0.17	0.12	0	0	0
W118		96	0	0	0	0	0	0	0	0	0	0	0	0	0	0	0	0	0	0	0	0	0	0	0	0	0	0	0	0	0	0	0	0	0	0	0	0	0	0	0	0	0	0	0	0	0	0	0
W119		92	0	0.7	0	0	0.8	0	1	0	0.8	0.7	1	0	0	1	0	1	0	0	0.5	0.4	0	0.5	0.4	0.25	0.18	0	0	0	0.25	0.18	0	0	0.67	0.67	0	0.67	0.67	0	0	0	0	0	0	0	0	0	0
W120		82	1	0.85	0	1	0	0	0	0	1	0.85	1	1	-1	0	1	0	0.2	0.2	0	0	0	0.2	0.2	0.17	0.14	0	0	0	0.17	0.14	0	0	0	0	1	1	1	0.2	0.2	0	0	0	0.2	0.2	-1	-0.2	-0.2
W121		98	0	0	0	0.4	0.6	0.7	1	0	0.6	0.7	1	0.4	-0.4	1	0	0.6	0	0	0.33	0.2	0	0.33	0.2	0	0	0.33	0.23	0	0.33	0.23	0	0	0.67	0.67	0	0.67	0.67	0.17	0.07	0	0	0	0.17	0.07	0	0	0
W122		98	1	1	0	1	0	0	0	0	1	1	1	1	-1	0	1	0	0.17	0.17	0	0	0	0.17	0.17	0.17	0.17	0	0	0	0.17	0.17	0	0	0	0	1	1	1	0.2	0.2	0	0	0	0.2	0.2	-1	-0.17	-0.17
W123		102	0.8	1	0	NA	0	0	1	NA	0.8	1	1	NA	NA	NA	NA	NA	0.13	0.1	0	0	0	0.13	0.1	0.17	0.17	0	0	0	0.17	0.17	0	0	0.33	0.33	1	1	1	NA	NA	NA	NA	NA	NA	NA	-0.8	-0.13	-0.1
W124		78	1	0.05	0	0.02	0	0	0	0	1	0.05	1	0.02	-0.02	0	1	0.98	0.5	0.5	0	0	0	0.5	0.5	0.13	0.01	0	0	0	0.13	0.01	0	0	0	0	1	1	1	0.13	0	0	0	0	0.13	0	-1	-0.5	-0.5
W125		92	1	0.9	0	0.05	0	0	0	0	1	0.9	1	0.05	-0.05	0	1	0.95	0.17	0.17	0	0	0	0.17	0.17	0.33	0.3	0	0	0	0.33	0.3	0	0	0	0	1	1	1	0.13	0.01	0	0	0	0.13	0.01	-1	-0.17	-0.17
W126		86	0	0	0	0	0	0	0	0	1	1	1	1	0	0	0	0	0	0	0	0	1	1	1	0	0	0	0	1	1	1	0	0	0	0	1	1	1	0	0	0	0	1	1	1	0	0	0
W127		119	0	0	0	0.02	0	0	0	0	0	0	0	0.02	-0.02	0	0	-0.02	0	0	0	0	0	0	0	0	0	0	0	0	0	0	0	0	0	0	0	0	0	0.25	0.01	0	0	0	0.25	0.01	0	0	0
W128		106	0	0.2	0.4	0.1	0	0	0	0	0	0.2	0.4	0.1	0.3	0	0	0.3	0	0	0	0	0	0	0	0.17	0.03	0	0	0	0.17	0.03	0.5	0.2	0	0	0	0.5	0.2	0.17	0.02	0	0	0	0.17	0.02	0.4	0.5	0.2
W129		90	0	0	0	0	1	1	1	0.5	1	1	1	0.5	0	0.5	0	0.5	0	0	0.67	0.67	0	0.67	0.67	0	0	0.5	0.5	0	0.5	0.5	0	0	0.67	0.67	0	0.67	0.67	0	0	0.25	0.13	0	0.25	0.13	0	0	0
W130		56	0	1	0	0	0	0	0	0	1	1	1	1	0	0	0	0	0	0	0	0	1	1	1	0.33	0.33	0	0	0	0.33	0.33	0	0	0	0	1	1	1	0	0	0	0	1	1	1	0	0	0
W131		90	0.02	0.9	1	0.95	0	0	0	0	0.02	0.9	1	0.95	0.05	0	0	0.05	0.17	0	0	0	0	0.17	0	0.13	0.11	0	0	0	0.13	0.11	0.13	0.13	0	0	0	0.13	0.13	0.13	0.12	0	0	0	0.13	0.12	0.98	-0.04	0.12
W132		84	1	1	1	0.4	0	0	0	0	1	1	1	0.4	0.6	0	0	0.6	0.17	0.17	0	0	0	0.17	0.17	0.13	0.13	0	0	0	0.13	0.13	0.33	0.33	0	0	0	0.33	0.33	0.13	0.05	0	0	0	0.13	0.05	0	0.17	0.17
W133		90	1	0.85	1	0.15	0	0	0	0	1	0.85	1	0.15	0.85	0	0	0.85	0.25	0.25	0	0	0	0.25	0.25	0.13	0.11	0	0	0	0.13	0.11	0.17	0.17	0	0	0	0.17	0.17	0.13	0.02	0	0	0	0.13	0.02	0	-0.08	-0.08
W134		98	0	0	0.02	0.05	0	0	0	0	0	0	0.02	0.05	-0.03	0	0	-0.03	0	0	0	0	0	0	0	0	0	0	0	0	0	0	0.13	0	0	0	0	0.13	0	0.13	0.01	0	0	0	0.13	0.01	0.02	0.13	0
W135		98	0	0	0	0	0.5	1	0.4	0.5	0.5	1	0.4	0.5	0	-0.1	0	-0.1	0	0	0.25	0.13	0	0.25	0.13	0	0	0.33	0.33	0	0.33	0.33	0	0	0.33	0.13	0	0.33	0.13	0	0	0.25	0.13	0	0.25	0.13	0	0	0
W136		92	0	1	1	0	1	0	0	1	1	1	1	1	1	-1	0	0	0	0	0.17	0.17	0	0.17	0.17	0.17	0.17	0	0	0	0.17	0.17	0.2	0.2	0	0	0	0.2	0.2	0	0	0.33	0.33	0	0.33	0.33	1	0.2	0.2
W137		106	1	0	1	1	0	0	0	0	1	0	1	1	0	0	0	0	0.17	0.17	0	0	0	0.17	0.17	0	0	0	0	0	0	0	0.2	0.2	0	0	0	0.2	0.2	0.2	0.2	0	0	0	0.2	0.2	0	0.03	0.03
W138		86	1	1	0	1	0	0	0	0	1	1	1	1	-1	0	1	0	0.13	0.13	0	0	0	0.13	0.13	0.17	0.17	0	0	0	0.17	0.17	0	0	0	0	1	1	1	0.13	0.13	0	0	0	0.13	0.13	-1	-0.13	-0.13
W139		49	1	1	1	1	0	0	0	0	1	1	1	1	0	0	0	0	0.25	0.25	0	0	0	0.25	0.25	0.17	0.17	0	0	0	0.17	0.17	0.25	0.25	0	0	0	0.25	0.25	0.25	0.25	0	0	0	0.25	0.25	0	0	0
W140		96	0	0	0	0	1	1	1	1	1	1	1	1	0	0	0	0	0	0	0.5	0.5	0	0.5	0.5	0	0	0.5	0.5	0	0.5	0.5	0	0	0.5	0.5	0	0.5	0.5	0	0	0.5	0.5	0	0.5	0.5	0	0	0
W141		90	0	0	1	1	1	1	0	0	1	1	1	1	0	0	1	0	0	0	0.25	0.25	0	0.25	0.25	0	0	0.67	0.67	0	0.67	0.67	0.33	0.33	0	0	1	1	1	0.17	0.17	0	0	0	0.17	0.17	1	0.33	0.33
W142		82	1	1	1	1	0	0	0	0	1	1	1	1	0	0	0	0	0.25	0.25	0	0	0	0.25	0.25	0.17	0.17	0	0	0	0.17	0.17	0.33	0.33	0	0	0	0.33	0.33	0.17	0.17	0	0	0	0.17	0.17	0	0.08	0.08
W143		108	1	1	1	1	0	0	0	0	1	1	1	1	0	0	0	0	0.67	0.67	0	0	0	0.67	0.67	0.75	0.75	0	0	0	0.75	0.75	0.33	0.33	0	0	0	0.33	0.33	0.5	0.5	0	0	0	0.5	0.5	0	-0.33	-0.33
W144		108	0.95	1	0.8	1	0	0	0	0	0.95	1	0.8	1	-0.2	0	0	-0.2	0.17	0.16	0	0	0	0.17	0.16	0.17	0.17	0	0	0	0.17	0.17	0.17	0.13	0	0	0	0.17	0.13	0.17	0.17	0	0	0	0.17	0.17	-0.15	0	-0.03
W145		119	0.95	1	0.9	1	0	0	0	0	0.95	1	0.9	1	-0.1	0	0	-0.1	0.17	0.16	0	0	0	0.17	0.16	0.25	0.25	0	0	0	0.25	0.25	0.13	0.11	0	0	0	0.13	0.11	0.17	0.17	0	0	0	0.17	0.17	-0.05	-0.04	-0.05
W146		78	1	1	0	1	0	0	0	0	1	1	1	1	-1	0	1	0	0.33	0.33	0	0	0	0.33	0.33	0.17	0.17	0	0	0	0.17	0.17	0	0	0	0	1	1	1	0.17	0.17	0	0	0	0.17	0.17	-1	-0.33	-0.33
W147		96	0.6	1	0.8	0.6	0	0	0	0	0.6	1	0.8	0.6	0.2	0	0	0.2	0.13	0.08	0	0	0	0.13	0.08	0.17	0.17	0	0	0	0.17	0.17	0.17	0.13	0	0	0	0.17	0.13	0.13	0.08	0	0	0	0.13	0.08	0.2	0.04	0.06
W148		102	1	1	1	1	0	0	0	0	1	1	1	1	0	0	0	0	0.2	0.2	0	0	0	0.2	0.2	0.17	0.17	0	0	0	0.17	0.17	0.17	0.17	0	0	0	0.17	0.17	0.13	0.13	0	0	0	0.13	0.13	0	-0.03	-0.03
W149		90	0	0	0	0	0	0	0	0	1	1	1	1	0	0	0	0	0	0	0	0	1	1	1	0	0	0	0	1	1	1	0	0	0	0	1	1	1	0	0	0	0	1	1	1	0	0	0
W150		113	0	1	0	0	1	0	1	1	1	1	1	1	0	0	0	0	0	0	0.33	0.33	0	0.33	0.33	0.33	0.33	0	0	0	0.33	0.33	0	0	0.25	0.25	0	0.25	0.25	0	0	0.33	0.33	0	0.33	0.33	0	0	0
W151	1970S	84	1	1	1	0.7	0	0	0	0	1	1	1	0.7	0.3	0	0	0.3	0.17	0.17	0	0	0	0.17	0.17	0.17	0.17	0	0	0	0.17	0.17	0.17	0.17	0	0	0	0.17	0.17	0.13	0.09	0	0	0	0.13	0.09	0	0	0
W152	1980S	98	0	0.3	0	0.3	1	0.3	1	0	1	0.6	1	0.3	-0.3	1	0	0.7	0	0	0.17	0.17	0	0.17	0.17	0.17	0.05	0.17	0.05	0	0.33	0.2	0	0	0.25	0.25	0	0.25	0.25	0.17	0.05	0	0	0	0.17	0.05	0	0	0
W153	1980S	94	0.02	0.02	0	0	0	0	0	0	0.02	0.02	0	0	0	0	0	0	0.17	0	0	0	0	0.17	0	0.13	0	0	0	0	0.13	0	0	0	0	0	0	0	0	0	0	0	0	0	0	0	-0.02	-0.17	0
W154	1990S	90	0	0	0	0	0	0	0	0	0	0	0	0	0	0	0	0	0	0	0	0	0	0	0	0	0	0	0	0	0	0	0	0	0	0	0	0	0	0	0	0	0	0	0	0	0	0	0
W155	1970S	88	0	0	0.7	0	0	0	0	0	0	0	0.7	0	0.7	0	0	0.7	0	0	0	0	0	0	0	0	0	0	0	0	0	0	0.17	0.12	0	0	0	0.17	0.12	0	0	0	0	0	0	0	0.7	0.17	0.12
W156		94	1	1	1	1	0	0	0	0	1	1	1	1	0	0	0	0	0.17	0.17	0	0	0	0.17	0.17	0.2	0.2	0	0	0	0.2	0.2	0.17	0.17	0	0	0	0.17	0.17	0.17	0.17	0	0	0	0.17	0.17	0	0	0
W157		86	0.5	0.9	0.9	0.3	0	0	0	0	0.5	0.9	0.9	0.3	0.6	0	0	0.6	0.17	0.08	0	0	0	0.17	0.08	0.13	0.11	0	0	0	0.13	0.11	0.17	0.15	0	0	0	0.17	0.15	0.13	0.04	0	0	0	0.13	0.04	0.4	0	0.07
W158	1997	84	0.4	1	1	0.3	0	0	0	0	0.4	1	1	0.3	0.7	0	0	0.7	0.25	0.1	0	0	0	0.25	0.1	0.25	0.25	0	0	0	0.25	0.25	0.25	0.25	0	0	0	0.25	0.25	0.13	0.04	0	0	0	0.13	0.04	0.6	0	0.15
W159	1990S	90	0	0.3	0	0	0	0	0	0	0	0.3	1	0	0	0	1	1	0	0	0	0	0	0	0	0.13	0.04	0	0	0	0.13	0.04	0	0	0	0	1	1	1	0	0	0	0	0	0	0	0	0	0
W160	1990S	86	0.9	0.9	0	0.5	0	0	0	0	0.9	0.9	1	0.5	-0.5	0	1	0.5	0.17	0.15	0	0	0	0.17	0.15	0.17	0.15	0	0	0	0.17	0.15	0	0	0	0	1	1	1	0.17	0.08	0	0	0	0.17	0.08	-0.9	-0.17	-0.15
W161		80	1	0.8	0	0	0	0	0	0.3	1	0.8	1	0.3	0	-0.3	1	0.7	0.25	0.25	0	0	0	0.25	0.25	0.17	0.13	0	0	0	0.17	0.13	0	0	0	0	1	1	1	0	0	0.33	0.1	0	0.33	0.1	-1	-0.25	-0.25
W162		108	0.7	0.9	0.6	0.95	0	0	0	0	0.7	0.9	0.6	0.95	-0.35	0	0	-0.35	0.17	0.12	0	0	0	0.17	0.12	0.17	0.15	0	0	0	0.17	0.15	0.17	0.1	0	0	0	0.17	0.1	0.17	0.16	0	0	0	0.17	0.16	-0.1	0	-0.02
W163	1990S	86	0.2	0.05	1	0	0	0	0	0	0.2	0.05	1	0	1	0	0	1	0.17	0.03	0	0	0	0.17	0.03	0.17	0.01	0	0	0	0.17	0.01	0.17	0.17	0	0	0	0.17	0.17	0	0	0	0	0	0	0	0.8	0	0.13
W164		59	0	0.3	0	0	1	0.7	0	1	1	1	1	1	0	-1	1	0	0	0	0.67	0.67	0	0.67	0.67	0.13	0.04	0.5	0.35	0	0.63	0.63	0	0	0	0	1	1	1	0	0	0.33	0.33	0	0.33	0.33	0	0	0
W165	1990S	90	1	1	1	1	0	0	0	0	1	1	1	1	0	0	0	0	0.17	0.17	0	0	0	0.17	0.17	0.17	0.17	0	0	0	0.17	0.17	0.2	0.2	0	0	0	0.2	0.2	0.17	0.17	0	0	0	0.17	0.17	0	0.03	0.03
W166	1990S	104	1	1	0.98	1	0	0	0	0	1	1	0.98	1	-0.02	0	0	-0.02	0.17	0.17	0	0	0	0.17	0.17	0.17	0.17	0	0	0	0.17	0.17	0.17	0.16	0	0	0	0.17	0.16	0.17	0.17	0	0	0	0.17	0.17	-0.02	0	0
W167		104	0.95	1	0.85	1	0	0	0	0	0.95	1	0.85	1	-0.15	0	0	-0.15	0.17	0.16	0	0	0	0.17	0.16	0.17	0.17	0	0	0	0.17	0.17	0.17	0.14	0	0	0	0.17	0.14	0.13	0.13	0	0	0	0.13	0.13	-0.1	0	-0.02
W168	1970S	106	1	0.8	1	1	0	0	0	0	1	0.8	1	1	0	0	0	0	0.13	0.13	0	0	0	0.13	0.13	0.17	0.13	0	0	0	0.17	0.13	0.17	0.17	0	0	0	0.17	0.17	0.13	0.13	0	0	0	0.13	0.13	0	0.04	0.04
W169	1980S	98	0	0.8	0	0	1	0	1	0.7	1	0.8	1	0.7	0	0.3	0	0.3	0	0	0.17	0.17	0	0.17	0.17	0.13	0.1	0	0	0	0.13	0.1	0	0	0.25	0.25	0	0.25	0.25	0	0	0.13	0.09	0	0.13	0.09	0	0	0
W170	1970S	92	0.1	0.8	0.9	0.2	0	0	0	0	0.1	0.8	0.9	0.2	0.7	0	0	0.7	0.13	0.01	0	0	0	0.13	0.01	0.13	0.1	0	0	0	0.13	0.1	0.13	0.11	0	0	0	0.13	0.11	0.13	0.03	0	0	0	0.13	0.03	0.8	0	0.1
W171		88	1	1	1	1	0	0	0	0	1	1	1	1	0	0	0	0	0.33	0.33	0	0	0	0.33	0.33	0.33	0.33	0	0	0	0.33	0.33	0.33	0.33	0	0	0	0.33	0.33	0.17	0.17	0	0	0	0.17	0.17	0	0	0
W172		90	0	0.05	0	0	1	0	1	0.7	1	0.05	1	0.7	0	0.3	0	0.3	0	0	0.67	0.67	0	0.67	0.67	0.17	0.01	0	0	0	0.17	0.01	0	0	0.33	0.33	0	0.33	0.33	0	0	0.17	0.12	0	0.17	0.12	0	0	0
W173		88	0	0	0	0	0	0	1	0	0	0	1	0	0	1	1	1	0	0	0	0	0	0	0	0	0	0	0	0	0	0	0	0	0.67	0.67	1	1	1	0	0	0	0	0	0	0	0	0	0
W174		84	1	1	1	0.7	0	0	0	0	1	1	1	0.7	0.3	0	0	0.3	0.17	0.17	0	0	0	0.17	0.17	0.17	0.17	0	0	0	0.17	0.17	0.17	0.17	0	0	0	0.17	0.17	0.17	0.12	0	0	0	0.17	0.12	0	0	0
W175		90	0.6	0.2	0	0.4	0	0	0	0	0.6	0.2	0	0.4	-0.4	0	0	-0.4	0.17	0.1	0	0	0	0.17	0.1	0.17	0.03	0	0	0	0.17	0.03	0	0	0	0	0	0	0	0.17	0.07	0	0	0	0.17	0.07	-0.6	-0.17	-0.1
W176	1970S	98	0	0.05	0.02	0	0.1	0	0	0	0.1	0.05	0.02	0	0.02	0	0	0.02	0	0	0.5	0.05	0	0.5	0.05	0.13	0.01	0	0	0	0.13	0.01	0.17	0	0	0	0	0.17	0	0	0	0	0	0	0	0	0.02	0.17	0
W177		98	0	0.05	0	0	0.02	0	0.05	0	0.02	0.05	0.05	0	0	0.05	0	0.05	0	0	0.33	0.01	0	0.33	0.01	0.13	0.01	0	0	0	0.13	0.01	0	0	0.17	0.01	0	0.17	0.01	0	0	0	0	0	0	0	0	0	0
W178		132	0.4	0.7	0.05	0.5	0	0	0	0	0.4	0.7	0.05	0.5	-0.45	0	0	-0.45	0.17	0.07	0	0	0	0.17	0.07	0.13	0.09	0	0	0	0.13	0.09	0.13	0.01	0	0	0	0.13	0.01	0.13	0.06	0	0	0	0.13	0.06	-0.35	-0.04	-0.06
W179		82	0	0.7	0	0	0.7	0	1	0	0.7	0.7	1	0	0	1	0	1	0	0	0.17	0.12	0	0.17	0.12	0.13	0.09	0	0	0	0.13	0.09	0	0	0.17	0.17	0	0.17	0.17	0	0	0	0	0	0	0	0	0	0
W180		86	1	1	1	1	0	0	0	0	1	1	1	1	0	0	0	0	0.17	0.17	0	0	0	0.17	0.17	0.17	0.17	0	0	0	0.17	0.17	0.17	0.17	0	0	0	0.17	0.17	0.17	0.17	0	0	0	0.17	0.17	0	0	0
W181		113	0.7	0.9	1	0.95	0	0	0	0	0.7	0.9	1	0.95	0.05	0	0	0.05	0.17	0.12	0	0	0	0.17	0.12	0.2	0.18	0	0	0	0.2	0.18	0.17	0.17	0	0	0	0.17	0.17	0.13	0.12	0	0	0	0.13	0.12	0.3	0	0.05
W182		96	0.6	0.6	0.85	0.3	0	0	0	0	0.6	0.6	0.85	0.3	0.55	0	0	0.55	0.17	0.1	0	0	0	0.17	0.1	0.17	0.1	0	0	0	0.17	0.1	0.17	0.14	0	0	0	0.17	0.14	0.17	0.05	0	0	0	0.17	0.05	0.25	0	0.04
W183		102	0.05	0.8	1	0.4	0	0	0	0	0.05	0.8	1	0.4	0.6	0	0	0.6	0.17	0.01	0	0	0	0.17	0.01	0.13	0.1	0	0	0	0.13	0.1	0.17	0.17	0	0	0	0.17	0.17	0.13	0.05	0	0	0	0.13	0.05	0.95	0	0.16
W184		84	0.95	1	1	0.98	0	0	0	0	0.95	1	1	0.98	0.02	0	0	0.02	0.13	0.12	0	0	0	0.13	0.12	0.17	0.17	0	0	0	0.17	0.17	0.17	0.17	0	0	0	0.17	0.17	0.13	0.12	0	0	0	0.13	0.12	0.05	0.04	0.05
W185		108	0	0.5	1	0	0	0	0	0	0	0.5	1	0	1	0	0	1	0	0	0	0	0	0	0	0.13	0.06	0	0	0	0.13	0.06	0.13	0.13	0	0	0	0.13	0.13	0	0	0	0	0	0	0	1	0.13	0.13
W186	1980S	92	1	1	1	1	0	0	0	0	1	1	1	1	0	0	0	0	0.2	0.2	0	0	0	0.2	0.2	0.25	0.25	0	0	0	0.25	0.25	0.25	0.25	0	0	0	0.25	0.25	0.2	0.2	0	0	0	0.2	0.2	0	0.05	0.05
W187		90	1	1	1	0.9	0	0	0	0	1	1	1	0.9	0.1	0	0	0.1	0.17	0.17	0	0	0	0.17	0.17	0.17	0.17	0	0	0	0.17	0.17	0.25	0.25	0	0	0	0.25	0.25	0.17	0.15	0	0	0	0.17	0.15	0	0.08	0.08
W188	1990S	88	0.9	0.9	0	0.3	0	0	1	0	0.9	0.9	1	0.3	-0.3	1	0	0.7	0.17	0.15	0	0	0	0.17	0.15	0.13	0.11	0	0	0	0.13	0.11	0	0	0.33	0.33	0	0.33	0.33	0.13	0.04	0	0	0	0.13	0.04	-0.9	-0.17	-0.15
W189	1990S	90	0.4	1	1	0.8	0	0	0	0	0.4	1	1	0.8	0.2	0	0	0.2	0.13	0.05	0	0	0	0.13	0.05	0.17	0.17	0	0	0	0.17	0.17	0.17	0.17	0	0	0	0.17	0.17	0.13	0.1	0	0	0	0.13	0.1	0.6	0.04	0.12
W191	1970S	119	0	0	0	0	0.35	0	0.3	0.3	0.35	0	0.3	0.3	0	0	0	0	0	0	0.5	0.18	0	0.5	0.18	0	0	0	0	0	0	0	0	0	0.5	0.15	0	0.5	0.15	0	0	0.25	0.08	0	0.25	0.08	0	0	0
W192		119	0	0	0	0	0	0	0.4	0.3	0	0	0.4	0.3	0	0.1	0	0.1	0	0	0	0	0	0	0	0	0	0	0	0	0	0	0	0	0.13	0.05	0	0.13	0.05	0	0	0.17	0.05	0	0.17	0.05	0	0	0
W193		90	0	0	1	0	0	0	0	0	0	0	1	0	1	0	0	1	0	0	0	0	0	0	0	0	0	0	0	0	0	0	0.25	0.25	0	0	0	0.25	0.25	0	0	0	0	0	0	0	1	0.25	0.25
W194		82	0	0	0	0	1	1	0	1	1	1	1	1	0	-1	1	0	0	0	0.5	0.5	0	0.5	0.5	0	0	0.33	0.33	0	0.33	0.33	0	0	0	0	1	1	1	0	0	0.33	0.33	0	0.33	0.33	0	0	0
W195		98	0	0	0	0	1	1	0	1	1	1	1	1	0	-1	1	0	0	0	0.25	0.25	0	0.25	0.25	0	0	0.13	0.13	0	0.13	0.13	0	0	0	0	1	1	1	0	0	0.17	0.17	0	0.17	0.17	0	0	0
W197		90	0.9	0.2	0.95	0.15	0	0	0	0	0.9	0.2	0.95	0.15	0.8	0	0	0.8	0.17	0.15	0	0	0	0.17	0.15	0.13	0.03	0	0	0	0.13	0.03	0.17	0.16	0	0	0	0.17	0.16	0.13	0.02	0	0	0	0.13	0.02	0.05	0	0.01
W198		132	0.8	1	1	1	0	0	0	0	0.8	1	1	1	0	0	0	0	0.13	0.1	0	0	0	0.13	0.1	0.67	0.67	0	0	0	0.67	0.67	0.17	0.17	0	0	0	0.17	0.17	0.17	0.17	0	0	0	0.17	0.17	0.2	0.04	0.07
W199	1993	119	0	0.6	0	0.8	0.6	0	0.5	0	0.6	0.6	0.5	0.8	-0.8	0.5	0	-0.3	0	0	0.33	0.2	0	0.33	0.2	0.13	0.08	0	0	0	0.13	0.08	0	0	0.13	0.06	0	0.13	0.06	0.13	0.1	0	0	0	0.13	0.1	0	0	0
W200		90	0.5	1	1	0.1	0	0	0	0	0.5	1	1	0.1	0.9	0	0	0.9	0.17	0.08	0	0	0	0.17	0.08	0.13	0.13	0	0	0	0.13	0.13	0.17	0.17	0	0	0	0.17	0.17	0.13	0.01	0	0	0	0.13	0.01	0.5	0	0.08
W201	1990S	92	1	1	1	0	0	0	0	0	1	1	1	0	1	0	0	1	0.13	0.13	0	0	0	0.13	0.13	0.13	0.13	0	0	0	0.13	0.13	0.17	0.17	0	0	0	0.17	0.17	0	0	0	0	0	0	0	0	0.04	0.04
W202	1965	92	0.8	0.75	0.9	0.25	0	0	0	0	0.8	0.75	0.9	0.25	0.65	0	0	0.65	0.17	0.13	0	0	0	0.17	0.13	0.13	0.09	0	0	0	0.13	0.09	0.17	0.15	0	0	0	0.17	0.15	0.13	0.03	0	0	0	0.13	0.03	0.1	0	0.02
W203		108	0.4	0.85	0.3	1	0	0	0	0	0.4	0.85	0.3	1	-0.7	0	0	-0.7	0.13	0.05	0	0	0	0.13	0.05	0.17	0.14	0	0	0	0.17	0.14	0.13	0.04	0	0	0	0.13	0.04	0.13	0.13	0	0	0	0.13	0.13	-0.1	0	-0.01
W204		92	1	1	1	1	0	0	0	0	1	1	1	1	0	0	0	0	0.2	0.2	0	0	0	0.2	0.2	0.2	0.2	0	0	0	0.2	0.2	0.33	0.33	0	0	0	0.33	0.33	0.13	0.13	0	0	0	0.13	0.13	0	0.13	0.13
W205		92	1	1	1	1	0	0	0	0	1	1	1	1	0	0	0	0	0.17	0.17	0	0	0	0.17	0.17	0.17	0.17	0	0	0	0.17	0.17	0.25	0.25	0	0	0	0.25	0.25	0.17	0.17	0	0	0	0.17	0.17	0	0.08	0.08
W206		124	0.5	1	0.6	0.2	0	0	0	0	0.5	1	0.6	0.2	0.4	0	0	0.4	0.17	0.08	0	0	0	0.17	0.08	0.17	0.17	0	0	0	0.17	0.17	0.17	0.1	0	0	0	0.17	0.1	0.17	0.03	0	0	0	0.17	0.03	0.1	0	0.02
W207	2000	92	0.7	1	1	0.9	0	0	0	0	0.7	1	1	0.9	0.1	0	0	0.1	0.17	0.12	0	0	0	0.17	0.12	0.17	0.17	0	0	0	0.17	0.17	0.5	0.5	0	0	0	0.5	0.5	0.13	0.11	0	0	0	0.13	0.11	0.3	0.33	0.38
W208	2001	106	1	1	1	1	0	0	0	0	1	1	1	1	0	0	0	0	0.17	0.17	0	0	0	0.17	0.17	0.17	0.17	0	0	0	0.17	0.17	0.25	0.25	0	0	0	0.25	0.25	0.17	0.17	0	0	0	0.17	0.17	0	0.08	0.08
W209		108	0.4	0.4	0.05	0.1	0.2	0	0	0	0.6	0.4	0.05	0.1	-0.05	0	0	-0.05	0.13	0.05	0.25	0.05	0	0.38	0.23	0.13	0.05	0	0	0	0.13	0.05	0.17	0.01	0	0	0	0.17	0.01	0.13	0.01	0	0	0	0.13	0.01	-0.35	0.04	-0.04
W210		88	0.95	1	1	0.9	0	0	0	0	0.95	1	1	0.9	0.1	0	0	0.1	0.17	0.16	0	0	0	0.17	0.16	0.2	0.2	0	0	0	0.2	0.2	0.17	0.17	0	0	0	0.17	0.17	0.17	0.15	0	0	0	0.17	0.15	0.05	0	0.01
W211	1930S	82	0	0	1	0	0	0	0	0	0	0	1	0	1	0	0	1	0	0	0	0	0	0	0	0	0	0	0	0	0	0	0.33	0.33	0	0	0	0.33	0.33	0	0	0	0	0	0	0	1	0.33	0.33
W212		102	1	1	1	1	0	0	0	0	1	1	1	1	0	0	0	0	0.17	0.17	0	0	0	0.17	0.17	0.17	0.17	0	0	0	0.17	0.17	0.17	0.17	0	0	0	0.17	0.17	0.17	0.17	0	0	0	0.17	0.17	0	0	0
W213	1980S	108	0	0	0	0	1	0	0.2	0	1	0	0.2	0	0	0.2	0	0.2	0	0	0.5	0.5	0	0.5	0.5	0	0	0	0	0	0	0	0	0	0.13	0.03	0	0.13	0.03	0	0	0	0	0	0	0	0	0	0
W214		98	0	0.4	0.4	0	0	0	0	0	0	0.4	0.4	0	0.4	0	0	0.4	0	0	0	0	0	0	0	0.13	0.05	0	0	0	0.13	0.05	0.13	0.05	0	0	0	0.13	0.05	0	0	0	0	0	0	0	0.4	0.13	0.05
W215		98	0	0.05	0.8	0	0	0	0	0	0	0.05	0.8	0	0.8	0	0	0.8	0	0	0	0	0	0	0	0.17	0.01	0	0	0	0.17	0.01	0.17	0.13	0	0	0	0.17	0.13	0	0	0	0	0	0	0	0.8	0.17	0.13
W216		102	0.2	0.9	0.8	0.9	0	0	0	0	0.2	0.9	0.8	0.9	-0.1	0	0	-0.1	0.17	0.03	0	0	0	0.17	0.03	0.17	0.15	0	0	0	0.17	0.15	0.17	0.13	0	0	0	0.17	0.13	0.17	0.15	0	0	0	0.17	0.15	0.6	0	0.1
W217		113	1	1	1	1	0	0	0	0	1	1	1	1	0	0	0	0	0.5	0.5	0	0	0	0.5	0.5	0.5	0.5	0	0	0	0.5	0.5	0.67	0.67	0	0	0	0.67	0.67	0.33	0.33	0	0	0	0.33	0.33	0	0.17	0.17
W218		113	0.95	1	1	1	0	0	0	0	0.95	1	1	1	0	0	0	0	0.17	0.16	0	0	0	0.17	0.16	0.17	0.17	0	0	0	0.17	0.17	0.13	0.13	0	0	0	0.13	0.13	0.17	0.17	0	0	0	0.17	0.17	0.05	-0.04	-0.03
W219		84	0	0	0	0	1	0	1	0	1	0	1	0	0	1	0	1	0	0	0.5	0.5	0	0.5	0.5	0	0	0	0	0	0	0	0	0	0.5	0.5	0	0.5	0.5	0	0	0	0	0	0	0	0	0	0
W220		106	0	0	0	0	0	0	0.6	0	0	0	0.6	0	0	0.6	0	0.6	0	0	0	0	0	0	0	0	0	0	0	0	0	0	0	0	0.25	0.15	0	0.25	0.15	0	0	0	0	0	0	0	0	0	0
W221		119	0	0.2	0	0.15	0	0	0	0	0	0.2	0	0.15	-0.15	0	0	-0.15	0	0	0	0	0	0	0	0.13	0.03	0	0	0	0.13	0.03	0	0	0	0	0	0	0	0.13	0.02	0	0	0	0.13	0.02	0	0	0
W222		108	0.9	0.9	0.3	0.9	0	0	0	0	0.9	0.9	0.3	0.9	-0.6	0	0	-0.6	0.13	0.11	0	0	0	0.13	0.11	0.13	0.11	0	0	0	0.13	0.11	0.13	0.04	0	0	0	0.13	0.04	0.13	0.11	0	0	0	0.13	0.11	-0.6	0	-0.08
W223		98	1	1	1	1	0	0	0	0	1	1	1	1	0	0	0	0	0.17	0.17	0	0	0	0.17	0.17	0.17	0.17	0	0	0	0.17	0.17	0.17	0.17	0	0	0	0.17	0.17	0.13	0.13	0	0	0	0.13	0.13	0	0	0
W224		82	0.95	0.1	1	0	0	0	0	0	0.95	0.1	1	0	1	0	0	1	0.17	0.16	0	0	0	0.17	0.16	0.13	0.01	0	0	0	0.13	0.01	0.33	0.33	0	0	0	0.33	0.33	0	0	0	0	0	0	0	0.05	0.17	0.17
W225		102	0	0	0	0	0	0	0	0	0	0	0	0	0	0	0	0	0	0	0	0	0	0	0	0	0	0	0	0	0	0	0	0	0	0	0	0	0	0	0	0	0	0	0	0	0	0	0
W226		88	0	0	0	0	0	0	1	0	0	0	1	0	0	1	0	1	0	0	0	0	0	0	0	0	0	0	0	0	0	0	0	0	0.13	0.13	0	0.13	0.13	0	0	0	0	0	0	0	0	0	0
W227		90	0.5	0.1	1	0.1	0	0	0	0	0.5	0.1	1	0.1	0.9	0	0	0.9	0.25	0.13	0	0	0	0.25	0.13	0.13	0.01	0	0	0	0.13	0.01	0.25	0.25	0	0	0	0.25	0.25	0.13	0.01	0	0	0	0.13	0.01	0.5	0	0.13
W228		98	0	0	1	0	0	0	0	0	0	0	1	0	1	0	0	1	0	0	0	0	0	0	0	0	0	0	0	0	0	0	0.17	0.17	0	0	0	0.17	0.17	0	0	0	0	0	0	0	1	0.17	0.17
W229		102	0	0	0.9	0	0	0	0	0	0	0	0.9	0	0.9	0	0	0.9	0	0	0	0	0	0	0	0	0	0	0	0	0	0	0.17	0.15	0	0	0	0.17	0.15	0	0	0	0	0	0	0	0.9	0.17	0.15
W230		108	0.3	0.5	0	0.4	0	0	0.4	0	0.3	0.5	0.4	0.4	-0.4	0.4	0	0	0.17	0.05	0	0	0	0.17	0.05	0.13	0.06	0	0	0	0.13	0.06	0	0	0.33	0.13	0	0.33	0.13	0.13	0.05	0	0	0	0.13	0.05	-0.3	-0.17	-0.05
W231		102	0	0.1	0	0.2	0	0	0.8	0	0	0.1	0.8	0.2	-0.2	0.8	0	0.6	0	0	0	0	0	0	0	0.13	0.01	0	0	0	0.13	0.01	0	0	0.17	0.13	0	0.17	0.13	0.17	0.03	0	0	0	0.17	0.03	0	0	0
W233		86	1	1	1	0.9	0	0	0	0	1	1	1	0.9	0.1	0	0	0.1	0.17	0.17	0	0	0	0.17	0.17	0.2	0.2	0	0	0	0.2	0.2	0.17	0.17	0	0	0	0.17	0.17	0.17	0.15	0	0	0	0.17	0.15	0	0	0
W234		90	1	1	1	0.7	0	0	0	0	1	1	1	0.7	0.3	0	0	0.3	0.17	0.17	0	0	0	0.17	0.17	0.17	0.17	0	0	0	0.17	0.17	0.17	0.17	0	0	0	0.17	0.17	0.13	0.09	0	0	0	0.13	0.09	0	0	0
W235	1990	84	1	1	0	1	0	0	0	0	1	1	1	1	-1	0	1	0	0.25	0.25	0	0	0	0.25	0.25	0.2	0.2	0	0	0	0.2	0.2	0	0	0	0	1	1	1	0.17	0.17	0	0	0	0.17	0.17	-1	-0.25	-0.25
W236		92	0	0.05	0.9	0	0.6	0	0	0	0.6	0.05	0.9	0	0.9	0	0	0.9	0	0	0.33	0.2	0	0.33	0.2	0.13	0.01	0	0	0	0.13	0.01	0.17	0.15	0	0	0	0.17	0.15	0	0	0	0	0	0	0	0.9	0.17	0.15
W237		108	0	0.4	0	0	0.7	0	0.5	0.7	0.7	0.4	0.5	0.7	0	-0.2	0	-0.2	0	0	0.17	0.12	0	0.17	0.12	0.13	0.05	0	0	0	0.13	0.05	0	0	0.2	0.1	0	0.2	0.1	0	0	0.25	0.18	0	0.25	0.18	0	0	0
W238		82	0.8	0.6	0.95	0.2	0	0	0	0	0.8	0.6	0.95	0.2	0.75	0	0	0.75	0.25	0.2	0	0	0	0.25	0.2	0.13	0.08	0	0	0	0.13	0.08	0.17	0.16	0	0	0	0.17	0.16	0.25	0.05	0	0	0	0.25	0.05	0.15	-0.08	-0.04
W239		98	0	0	0	0	1	0.6	1	0.2	1	0.6	1	0.2	0	0.8	0	0.8	0	0	0.5	0.5	0	0.5	0.5	0	0	0.5	0.3	0	0.5	0.3	0	0	0.5	0.5	0	0.5	0.5	0	0	0.5	0.1	0	0.5	0.1	0	0	0
W240		92	1	1	0	1	0	0	1	0	1	1	1	1	-1	1	0	0	0.5	0.5	0	0	0	0.5	0.5	0.2	0.2	0	0	0	0.2	0.2	0	0	0.5	0.5	0	0.5	0.5	0.33	0.33	0	0	0	0.33	0.33	-1	-0.5	-0.5
W241		98	1	0.9	1	1	0	0	0	0	1	0.9	1	1	0	0	0	0	0.17	0.17	0	0	0	0.17	0.17	0.17	0.15	0	0	0	0.17	0.15	0.17	0.17	0	0	0	0.17	0.17	0.17	0.17	0	0	0	0.17	0.17	0	0	0
W242		119	1	1	1	1	0	0	0	0	1	1	1	1	0	0	0	0	0.13	0.13	0	0	0	0.13	0.13	0.17	0.17	0	0	0	0.17	0.17	0.17	0.17	0	0	0	0.17	0.17	0.13	0.13	0	0	0	0.13	0.13	0	0.04	0.04
W243		90	0.15	0.15	1	0.05	0	0	0	0	0.15	0.15	1	0.05	0.95	0	0	0.95	0.17	0.03	0	0	0	0.17	0.03	0.17	0.03	0	0	0	0.17	0.03	0.17	0.17	0	0	0	0.17	0.17	0.13	0.01	0	0	0	0.13	0.01	0.85	0	0.14
W244		92	0.6	0.6	0.9	0	0	0	0	0	0.6	0.6	0.9	0	0.9	0	0	0.9	0.17	0.1	0	0	0	0.17	0.1	0.13	0.08	0	0	0	0.13	0.08	0.13	0.11	0	0	0	0.13	0.11	0	0	0	0	0	0	0	0.3	-0.04	0.01
W245		140	0	0.02	0	0	0	0	0	0	0	0.02	0	0	0	0	0	0	0	0	0	0	0	0	0	0.25	0.01	0	0	0	0.25	0.01	0	0	0	0	0	0	0	0	0	0	0	0	0	0	0	0	0
W246		104	1	1	1	1	0	0	0	0	1	1	1	1	0	0	0	0	0.13	0.13	0	0	0	0.13	0.13	0.25	0.25	0	0	0	0.25	0.25	0.25	0.25	0	0	0	0.25	0.25	0.25	0.25	0	0	0	0.25	0.25	0	0.13	0.13
W247		88	1	1	1	1	0	0	0	0	1	1	1	1	0	0	0	0	0.25	0.25	0	0	0	0.25	0.25	0.13	0.13	0	0	0	0.13	0.13	0.17	0.17	0	0	0	0.17	0.17	0.17	0.17	0	0	0	0.17	0.17	0	-0.08	-0.08
W248		84	1	1	1	1	0	0	0	0	1	1	1	1	0	0	0	0	0.33	0.33	0	0	0	0.33	0.33	0.17	0.17	0	0	0	0.17	0.17	0.5	0.5	0	0	0	0.5	0.5	0.17	0.17	0	0	0	0.17	0.17	0	0.17	0.17
W249		76	1	1	1	1	0	0	0	0	1	1	1	1	0	0	0	0	0.25	0.25	0	0	0	0.25	0.25	0.2	0.2	0	0	0	0.2	0.2	0.5	0.5	0	0	0	0.5	0.5	0.25	0.25	0	0	0	0.25	0.25	0	0.25	0.25
W250		80	1	1	0	1	0	0	0	0	1	1	1	1	-1	0	1	0	0.25	0.25	0	0	0	0.25	0.25	0.25	0.25	0	0	0	0.25	0.25	0	0	0	0	1	1	1	0.25	0.25	0	0	0	0.25	0.25	-1	-0.25	-0.25
W251		86	0	0.05	0	0	0	0	1	0	0	0.05	1	0	0	1	0	1	0	0	0	0	0	0	0	0.13	0.01	0	0	0	0.13	0.01	0	0	0.17	0.17	0	0.17	0.17	0	0	0	0	0	0	0	0	0	0
W252		108	0	0.05	0	0	0	0	1	0	0	0.05	1	0	0	1	0	1	0	0	0	0	0	0	0	0.17	0.01	0	0	0	0.17	0.01	0	0	0.17	0.17	0	0.17	0.17	0	0	0	0	0	0	0	0	0	0
W253		90	0	0	0	0.9	0	0	0	0	0	0	0	0.9	-0.9	0	0	-0.9	0	0	0	0	0	0	0	0	0	0	0	0	0	0	0	0	0	0	0	0	0	0.17	0.15	0	0	0	0.17	0.15	0	0	0
W254		90	0	0	0	0	0.5	0.2	1	0.2	0.5	0.2	1	0.2	0	0.8	0	0.8	0	0	0.17	0.08	0	0.17	0.08	0	0	0.13	0.03	0	0.13	0.03	0	0	0.17	0.17	0	0.17	0.17	0	0	0.13	0.03	0	0.13	0.03	0	0	0
W255		90	0	0	0	0	0	0	1	0	0	0	1	0	0	1	0	1	0	0	0	0	0	0	0	0	0	0	0	0	0	0	0	0	0.13	0.13	0	0.13	0.13	0	0	0	0	0	0	0	0	0	0
W256		124	0	0	0	0	0	0.5	0.7	0	0	0.5	0.7	0	0	0.7	0	0.7	0	0	0	0	0	0	0	0	0	0.17	0.08	0	0.17	0.08	0	0	0.17	0.12	0	0.17	0.12	0	0	0	0	0	0	0	0	0	0
W257		94	0.6	0.8	1	0.9	0	0	0	0	0.6	0.8	1	0.9	0.1	0	0	0.1	0.13	0.08	0	0	0	0.13	0.08	0.13	0.1	0	0	0	0.13	0.1	0.13	0.13	0	0	0	0.13	0.13	0.13	0.11	0	0	0	0.13	0.11	0.4	0	0.05
W258		124	0	0	0	0	0	0.3	0	0	0	0.3	0	0	0	0	0	0	0	0	0	0	0	0	0	0	0	0.13	0.04	0	0.13	0.04	0	0	0	0	0	0	0	0	0	0	0	0	0	0	0	0	0
W259		92	0.5	0.2	0	0	0	0	1	0	0.5	0.2	1	0	0	1	0	1	0.25	0.13	0	0	0	0.25	0.13	0.13	0.03	0	0	0	0.13	0.03	0	0	0.17	0.17	0	0.17	0.17	0	0	0	0	0	0	0	-0.5	-0.25	-0.13
W260		90	0	0.5	0	0	1	0	1	0.6	1	0.5	1	0.6	0	0.4	0	0.4	0	0	0.13	0.13	0	0.13	0.13	0.13	0.06	0	0	0	0.13	0.06	0	0	0.33	0.33	0	0.33	0.33	0	0	0.13	0.08	0	0.13	0.08	0	0	0
W261		76	0	0	0	0	0	0	0	1	1	1	1	1	0	-1	1	0	0	0	0	0	1	1	1	0	0	0	0	1	1	1	0	0	0	0	1	1	1	0	0	0.75	0.75	0	0.75	0.75	0	0	0
W262		65	1	1	1	1	0	0	0	0	1	1	1	1	0	0	0	0	0.25	0.25	0	0	0	0.25	0.25	0.2	0.2	0	0	0	0.2	0.2	0.25	0.25	0	0	0	0.25	0.25	0.25	0.25	0	0	0	0.25	0.25	0	0	0
W263		113	1	1	1	1	0	0	0	0	1	1	1	1	0	0	0	0	0.17	0.17	0	0	0	0.17	0.17	0.13	0.13	0	0	0	0.13	0.13	0.17	0.17	0	0	0	0.17	0.17	0.13	0.13	0	0	0	0.13	0.13	0	0	0
W264		82	0.1	1	1	0.2	0	0	0	0	0.1	1	1	0.2	0.8	0	0	0.8	0.13	0.01	0	0	0	0.13	0.01	0.13	0.13	0	0	0	0.13	0.13	0.17	0.17	0	0	0	0.17	0.17	0.13	0.03	0	0	0	0.13	0.03	0.9	0.04	0.15
W265		113	1	1	1	1	0	0	0	0	1	1	1	1	0	0	0	0	0.13	0.13	0	0	0	0.13	0.13	0.13	0.13	0	0	0	0.13	0.13	0.17	0.17	0	0	0	0.17	0.17	0.13	0.13	0	0	0	0.13	0.13	0	0.04	0.04
W266		132	0	0.75	0	0	0.9	0	1	0.7	0.9	0.75	1	0.7	0	0.3	0	0.3	0	0	0.17	0.15	0	0.17	0.15	0.13	0.09	0	0	0	0.13	0.09	0	0	0.2	0.2	0	0.2	0.2	0	0	0.13	0.09	0	0.13	0.09	0	0	0
W267		82	0	1	0	0	0.8	0	1	0	0.8	1	1	0	0	1	0	1	0	0	0.5	0.4	0	0.5	0.4	0.17	0.17	0	0	0	0.17	0.17	0	0	0.67	0.67	0	0.67	0.67	0	0	0	0	0	0	0	0	0	0
W268		86	1	1	1	1	0	0	0	0	1	1	1	1	0	0	0	0	0.17	0.17	0	0	0	0.17	0.17	0.17	0.17	0	0	0	0.17	0.17	0.33	0.33	0	0	0	0.33	0.33	0.13	0.13	0	0	0	0.13	0.13	0	0.17	0.17
W269		80	0	0	0	0	0	0	0	0	0	0	0	0	0	0	0	0	0	0	0	0	0	0	0	0	0	0	0	0	0	0	0	0	0	0	0	0	0	0	0	0	0	0	0	0	0	0	0
W270		80	1	0.3	1	0.6	0	0	0	0	1	0.3	1	0.6	0.4	0	0	0.4	0.67	0.67	0	0	0	0.67	0.67	0.17	0.05	0	0	0	0.17	0.05	0.67	0.67	0	0	0	0.67	0.67	0.17	0.1	0	0	0	0.17	0.1	0	0	0
W271		61	0	1	0	1	0	0	0	0	1	1	1	1	-1	0	1	0	0	0	0	0	1	1	1	0.17	0.17	0	0	0	0.17	0.17	0	0	0	0	1	1	1	0.2	0.2	0	0	0	0.2	0.2	0	0	0
W272		113	1	1	1	1	0	0	0	0	1	1	1	1	0	0	0	0	0.17	0.17	0	0	0	0.17	0.17	0.17	0.17	0	0	0	0.17	0.17	0.17	0.17	0	0	0	0.17	0.17	0.13	0.13	0	0	0	0.13	0.13	0	0	0
W273		102	0	0.03	0.5	0	0	0	0	0	0	0.03	0.5	0	0.5	0	0	0.5	0	0	0	0	0	0	0	0.13	0	0	0	0	0.13	0	0.13	0.06	0	0	0	0.13	0.06	0	0	0	0	0	0	0	0.5	0.13	0.06
W274		61	1	1	1	1	0	0	0	0	1	1	1	1	0	0	0	0	0.33	0.33	0	0	0	0.33	0.33	0.17	0.17	0	0	0	0.17	0.17	0.33	0.33	0	0	0	0.33	0.33	0.17	0.17	0	0	0	0.17	0.17	0	0	0
W275		104	0	1	0	1	0	0	0	0	1	1	1	1	-1	0	1	0	0	0	0	0	1	1	1	0.25	0.25	0	0	0	0.25	0.25	0	0	0	0	1	1	1	0.25	0.25	0	0	0	0.25	0.25	0	0	0
W276		104	1	1	1	1	0	0	0	0	1	1	1	1	0	0	0	0	0.17	0.17	0	0	0	0.17	0.17	0.17	0.17	0	0	0	0.17	0.17	0.67	0.67	0	0	0	0.67	0.67	0.17	0.17	0	0	0	0.17	0.17	0	0.5	0.5
W277		94	1	1	1	0.5	0	0	0	0	1	1	1	0.5	0.5	0	0	0.5	0.17	0.17	0	0	0	0.17	0.17	0.17	0.17	0	0	0	0.17	0.17	0.33	0.33	0	0	0	0.33	0.33	0.17	0.08	0	0	0	0.17	0.08	0	0.17	0.17
W278		88	1	1	0	1	0	0	0	0	1	1	1	1	-1	0	1	0	0.5	0.5	0	0	0	0.5	0.5	0.25	0.25	0	0	0	0.25	0.25	0	0	0	0	1	1	1	0.17	0.17	0	0	0	0.17	0.17	-1	-0.5	-0.5
W279		90	0.7	0.5	0	0.4	0	0	0	0	0.7	0.5	1	0.4	-0.4	0	1	0.6	0.17	0.12	0	0	0	0.17	0.12	0.33	0.17	0	0	0	0.33	0.17	0	0	0	0	1	1	1	0.17	0.07	0	0	0	0.17	0.07	-0.7	-0.17	-0.12
W280		108	1	1	1	1	0	0	0	0	1	1	1	1	0	0	0	0	0.5	0.5	0	0	0	0.5	0.5	0.25	0.25	0	0	0	0.25	0.25	0.5	0.5	0	0	0	0.5	0.5	0.25	0.25	0	0	0	0.25	0.25	0	0	0
W281		106	1	1	1	1	0	0	0	0	1	1	1	1	0	0	0	0	0.33	0.33	0	0	0	0.33	0.33	0.2	0.2	0	0	0	0.2	0.2	0.33	0.33	0	0	0	0.33	0.33	0.17	0.17	0	0	0	0.17	0.17	0	0	0
W282		119	0	0.02	0	0.02	0	0	0	0	0	0.02	0	0.02	-0.02	0	0	-0.02	0	0	0	0	0	0	0	0.13	0	0	0	0	0.13	0	0	0	0	0	0	0	0	0.13	0	0	0	0	0.13	0	0	0	0
W283		52	0.5	0.2	0.4	0.3	0	0	0	0	0.5	0.2	0.4	0.3	0.1	0	0	0.1	0.33	0.17	0	0	0	0.33	0.17	0.13	0.03	0	0	0	0.13	0.03	0.17	0.07	0	0	0	0.17	0.07	0.17	0.05	0	0	0	0.17	0.05	-0.1	-0.17	-0.1
W284		102	0	0	0	0	0	0	0.4	0	0	0	0.4	0	0	0.4	0	0.4	0	0	0	0	0	0	0	0	0	0	0	0	0	0	0	0	0.17	0.07	0	0.17	0.07	0	0	0	0	0	0	0	0	0	0
W285		113	0.2	0.9	0.7	0.1	0	0	0	0	0.2	0.9	0.7	0.1	0.6	0	0	0.6	0.13	0.03	0	0	0	0.13	0.03	0.17	0.15	0	0	0	0.17	0.15	0.17	0.12	0	0	0	0.17	0.12	0.17	0.02	0	0	0	0.17	0.02	0.5	0.04	0.09
W286		88	0.9	0.85	1	0.5	0	0	0	0	0.9	0.85	1	0.5	0.5	0	0	0.5	0.17	0.15	0	0	0	0.17	0.15	0.17	0.14	0	0	0	0.17	0.14	0.33	0.33	0	0	0	0.33	0.33	0.17	0.08	0	0	0	0.17	0.08	0.1	0.17	0.18
W287		90	0.4	0.25	1	0	0	0	0	0	0.4	0.25	1	0	1	0	0	1	0.13	0.05	0	0	0	0.13	0.05	0.13	0.03	0	0	0	0.13	0.03	0.17	0.17	0	0	0	0.17	0.17	0	0	0	0	0	0	0	0.6	0.04	0.12
W288		86	0.95	0.9	1	0.2	0	0	0	0	0.95	0.9	1	0.2	0.8	0	0	0.8	0.17	0.16	0	0	0	0.17	0.16	0.17	0.15	0	0	0	0.17	0.15	0.17	0.17	0	0	0	0.17	0.17	0.17	0.03	0	0	0	0.17	0.03	0.05	0	0.01
W289		94	0	0	0	0	0	0	0.8	0	0	0	0.8	0	0	0.8	0	0.8	0	0	0	0	0	0	0	0	0	0	0	0	0	0	0	0	0.13	0.1	0	0.13	0.1	0	0	0	0	0	0	0	0	0	0
W290		98	1	0.6	0.9	0.8	0	0	0	0	1	0.6	0.9	0.8	0.1	0	0	0.1	0.13	0.13	0	0	0	0.13	0.13	0.17	0.1	0	0	0	0.17	0.1	0.17	0.15	0	0	0	0.17	0.15	0.17	0.13	0	0	0	0.17	0.13	-0.1	0.04	0.03
W291		92	0	0	1	0	0.2	0.05	0	0	0.2	0.05	1	0	1	0	0	1	0	0	0.17	0.03	0	0.17	0.03	0	0	0.17	0.01	0	0.17	0.01	0.17	0.17	0	0	0	0.17	0.17	0	0	0	0	0	0	0	1	0.17	0.17
W292		94	1	1	0	1	0	0	0	0	1	1	1	1	-1	0	1	0	0.33	0.33	0	0	0	0.33	0.33	0.25	0.25	0	0	0	0.25	0.25	0	0	0	0	1	1	1	0.17	0.17	0	0	0	0.17	0.17	-1	-0.33	-0.33
W293	1960S	119	1	1	1	1	0	0	0	0	1	1	1	1	0	0	0	0	0.17	0.17	0	0	0	0.17	0.17	0.2	0.2	0	0	0	0.2	0.2	0.17	0.17	0	0	0	0.17	0.17	0.17	0.17	0	0	0	0.17	0.17	0	0	0
W294		86	0	0	0	0	0	0	0.8	0	0	0	0.8	0	0	0.8	0	0.8	0	0	0	0	0	0	0	0	0	0	0	0	0	0	0	0	0.13	0.1	0	0.13	0.1	0	0	0	0	0	0	0	0	0	0
W295		98	0	0.4	0.9	0	0	0	0	0	0	0.4	0.9	0	0.9	0	0	0.9	0	0	0	0	0	0	0	0.13	0.05	0	0	0	0.13	0.05	0.17	0.15	0	0	0	0.17	0.15	0	0	0	0	0	0	0	0.9	0.17	0.15
W296		102	0.9	1	1	1	0	0	0	0	0.9	1	1	1	0	0	0	0	0.13	0.11	0	0	0	0.13	0.11	0.17	0.17	0	0	0	0.17	0.17	0.17	0.17	0	0	0	0.17	0.17	0.17	0.17	0	0	0	0.17	0.17	0.1	0.04	0.05
W297	1980S	92	0	0.9	0.95	0	0	0	0	0	0	0.9	0.95	0	0.95	0	0	0.95	0	0	0	0	0	0	0	0.13	0.11	0	0	0	0.13	0.11	0.25	0.24	0	0	0	0.25	0.24	0	0	0	0	0	0	0	0.95	0.25	0.24
W298	1970S	96	0	0	0.2	0.05	0	0	0	0	0	0	0.2	0.05	0.15	0	0	0.15	0	0	0	0	0	0	0	0	0	0	0	0	0	0	0.13	0.03	0	0	0	0.13	0.03	0.17	0.01	0	0	0	0.17	0.01	0.2	0.13	0.03
W299	1960S	86	1	1	1	0.1	0	0	0	0	1	1	1	0.1	0.9	0	0	0.9	0.25	0.25	0	0	0	0.25	0.25	0.2	0.2	0	0	0	0.2	0.2	0.25	0.25	0	0	0	0.25	0.25	0.13	0.01	0	0	0	0.13	0.01	0	0	0
W300		86	0	0	0	0	0.3	0.3	1	0	0.3	0.3	1	0	0	1	0	1	0	0	0.33	0.1	0	0.33	0.1	0	0	0.25	0.08	0	0.25	0.08	0	0	0.5	0.5	0	0.5	0.5	0	0	0	0	0	0	0	0	0	0
W301	1980S	98	0.3	0.95	1	1	0	0	0	0	0.3	0.95	1	1	0	0	0	0	0.13	0.04	0	0	0	0.13	0.04	0.13	0.12	0	0	0	0.13	0.12	0.17	0.17	0	0	0	0.17	0.17	0.13	0.13	0	0	0	0.13	0.13	0.7	0.04	0.13
W302		92	1	1	1	1	0	0	0	0	1	1	1	1	0	0	0	0	0.13	0.13	0	0	0	0.13	0.13	0.13	0.13	0	0	0	0.13	0.13	0.17	0.17	0	0	0	0.17	0.17	0.13	0.13	0	0	0	0.13	0.13	0	0.04	0.04
W303		92	0.6	0.4	1	0.3	0	0	0	0	0.6	0.4	1	0.3	0.7	0	0	0.7	0.13	0.08	0	0	0	0.13	0.08	0.13	0.05	0	0	0	0.13	0.05	0.17	0.17	0	0	0	0.17	0.17	0.13	0.04	0	0	0	0.13	0.04	0.4	0.04	0.09
W304	1960S	108	0	0	0	0	0	0	0	0	0	0	0	0	0	0	0	0	0	0	0	0	0	0	0	0	0	0	0	0	0	0	0	0	0	0	0	0	0	0	0	0	0	0	0	0	0	0	0
W305		76	0.9	0	0.8	0	0	0	0	0	0.9	0	0.8	0	0.8	0	0	0.8	0.13	0.11	0	0	0	0.13	0.11	0	0	0	0	0	0	0	0.13	0.1	0	0	0	0.13	0.1	0	0	0	0	0	0	0	-0.1	0	-0.01
W306		119	0	0	0	0	0	0	0.5	1	0	0	0.5	1	0	-0.5	0	-0.5	0	0	0	0	0	0	0	0	0	0	0	0	0	0	0	0	0.13	0.06	0	0.13	0.06	0	0	0.25	0.25	0	0.25	0.25	0	0	0
W307		86	1	0.05	1	0.8	0	0	0	0	1	0.05	1	0.8	0.2	0	0	0.2	0.17	0.17	0	0	0	0.17	0.17	0.17	0.01	0	0	0	0.17	0.01	0.17	0.17	0	0	0	0.17	0.17	0.17	0.13	0	0	0	0.17	0.13	0	0	0
W308		113	0.9	1	0.2	0.8	0	0	0	0	0.9	1	0.2	0.8	-0.6	0	0	-0.6	0.13	0.11	0	0	0	0.13	0.11	0.13	0.13	0	0	0	0.13	0.13	0.13	0.03	0	0	0	0.13	0.03	0.13	0.1	0	0	0	0.13	0.1	-0.7	0	-0.09
W309		119	0.3	0.7	0.25	0.9	0	0	0	0	0.3	0.7	0.25	0.9	-0.65	0	0	-0.65	0.13	0.04	0	0	0	0.13	0.04	0.13	0.09	0	0	0	0.13	0.09	0.13	0.03	0	0	0	0.13	0.03	0.13	0.11	0	0	0	0.13	0.11	-0.05	0	-0.01
W310		104	0	0	0	0	0.8	0	0.9	0.9	0.8	0	0.9	0.9	0	0	0	0	0	0	0.25	0.2	0	0.25	0.2	0	0	0	0	0	0	0	0	0	0.5	0.45	0	0.5	0.45	0	0	0.25	0.23	0	0.25	0.23	0	0	0
W311		113	0	0	0	0	0.3	0.02	0.05	0.1	0.3	0.02	0.05	0.1	0	-0.05	0	-0.05	0	0	0.33	0.1	0	0.33	0.1	0	0	0.33	0.01	0	0.33	0.01	0	0	0.33	0.02	0	0.33	0.02	0	0	0.33	0.03	0	0.33	0.03	0	0	0
W312		98	0.5	0.3	1	0.3	0	0	0	0	0.5	0.3	1	0.3	0.7	0	0	0.7	0.13	0.06	0	0	0	0.13	0.06	0.13	0.04	0	0	0	0.13	0.04	0.17	0.17	0	0	0	0.17	0.17	0.13	0.04	0	0	0	0.13	0.04	0.5	0.04	0.1
W313		90	0.8	0.8	1	0.1	0	0	0	0	0.8	0.8	1	0.1	0.9	0	0	0.9	0.17	0.13	0	0	0	0.17	0.13	0.17	0.13	0	0	0	0.17	0.13	0.17	0.17	0	0	0	0.17	0.17	0.17	0.02	0	0	0	0.17	0.02	0.2	0	0.03
W314		82	0.8	0	1	0	0	0	0	0	0.8	0	1	0	1	0	0	1	0.17	0.13	0	0	0	0.17	0.13	0	0	0	0	0	0	0	0.17	0.17	0	0	0	0.17	0.17	0	0	0	0	0	0	0	0.2	0	0.03
W315		102	0.4	0.7	1	0.6	0	0	0	0	0.4	0.7	1	0.6	0.4	0	0	0.4	0.17	0.07	0	0	0	0.17	0.07	0.17	0.12	0	0	0	0.17	0.12	0.17	0.17	0	0	0	0.17	0.17	0.17	0.1	0	0	0	0.17	0.1	0.6	0	0.1
W316		82	0.3	0.1	0.95	0.1	0	0	0	0	0.3	0.1	0.95	0.1	0.85	0	0	0.85	0.17	0.05	0	0	0	0.17	0.05	0.13	0.01	0	0	0	0.13	0.01	0.17	0.16	0	0	0	0.17	0.16	0.13	0.01	0	0	0	0.13	0.01	0.65	0	0.11
W317		102	0	0.25	0.9	0.05	0	0	0	0	0	0.25	0.9	0.05	0.85	0	0	0.85	0	0	0	0	0	0	0	0.13	0.03	0	0	0	0.13	0.03	0.13	0.11	0	0	0	0.13	0.11	0.13	0.01	0	0	0	0.13	0.01	0.9	0.13	0.11
W318		76	1	1	0	NA	0	0	0	NA	1	1	1	NA	NA	NA	NA	NA	0.33	0.33	0	0	0	0.33	0.33	0.17	0.17	0	0	0	0.17	0.17	0	0	0	0	1	1	1	NA	NA	NA	NA	NA	NA	NA	-1	-0.33	-0.33
W319		140	0	0	0	0	0	0	0	0	1	1	1	1	0	0	0	0	0	0	0	0	1	1	1	0	0	0	0	1	1	1	0	0	0	0	1	1	1	0	0	0	0	1	1	1	0	0	0
W320		124	0	0	0	0	0	0	0	0	1	1	1	1	0	0	0	0	0	0	0	0	1	1	1	0	0	0	0	1	1	1	0	0	0	0	1	1	1	0	0	0	0	1	1	1	0	0	0
W321		124	1	1	1	1	0	0	0	0	1	1	1	1	0	0	0	0	0.17	0.17	0	0	0	0.17	0.17	0.25	0.25	0	0	0	0.25	0.25	0.2	0.2	0	0	0	0.2	0.2	0.33	0.33	0	0	0	0.33	0.33	0	0.03	0.03
W322		132	0	0	0	0	0	0	0	0	0	0	0	0	0	0	0	0	0	0	0	0	0	0	0	0	0	0	0	0	0	0	0	0	0	0	0	0	0	0	0	0	0	0	0	0	0	0	0
W323		132	0	0	0	0	0	0	0	0	1	1	1	1	0	0	0	0	0	0	0	0	1	1	1	0	0	0	0	1	1	1	0	0	0	0	1	1	1	0	0	0	0	1	1	1	0	0	0
W324		132	0	0	0	0	0	0	0	0	1	1	1	1	0	0	0	0	0	0	0	0	1	1	1	0	0	0	0	1	1	1	0	0	0	0	1	1	1	0	0	0	0	1	1	1	0	0	0
W325		140	0	0	0	0	0	0	0	0	1	1	1	1	0	0	0	0	0	0	0	0	1	1	1	0	0	0	0	1	1	1	0	0	0	0	1	1	1	0	0	0	0	1	1	1	0	0	0
W326		132	0	0	0	0	0	0	0	0	1	1	1	1	0	0	0	0	0	0	0	0	1	1	1	0	0	0	0	1	1	1	0	0	0	0	1	1	1	0	0	0	0	1	1	1	0	0	0
W327		92	1	0.9	1	0.95	0	0	0	0	1	0.9	1	0.95	0.05	0	0	0.05	0.17	0.17	0	0	0	0.17	0.17	0.17	0.15	0	0	0	0.17	0.15	0.17	0.17	0	0	0	0.17	0.17	0.17	0.16	0	0	0	0.17	0.16	0	0	0
W328		92	1	1	1	1	0	0	0	0	1	1	1	1	0	0	0	0	0.33	0.33	0	0	0	0.33	0.33	0.33	0.33	0	0	0	0.33	0.33	0.33	0.33	0	0	0	0.33	0.33	0.25	0.25	0	0	0	0.25	0.25	0	0	0
W329		102	0.15	0.98	1	0.95	0	0	0	0	0.15	0.98	1	0.95	0.05	0	0	0.05	0.17	0.03	0	0	0	0.17	0.03	0.17	0.16	0	0	0	0.17	0.16	0.17	0.17	0	0	0	0.17	0.17	0.17	0.16	0	0	0	0.17	0.16	0.85	0	0.14
W330		96	0.9	0.4	1	0.6	0	0	0	0	0.9	0.4	1	0.6	0.4	0	0	0.4	0.17	0.15	0	0	0	0.17	0.15	0.17	0.07	0	0	0	0.17	0.07	0.33	0.33	0	0	0	0.33	0.33	0.17	0.1	0	0	0	0.17	0.1	0.1	0.17	0.18
[truncated: 74 more columns]

## Sheet: Table S2
Table S2 QTL atlas of grain chalkiness in rice.
QTL ID	Hotspot-QTL ID	QTL Categorya	Trait & GWAS conditionb	Chromosome	QTL Start	QTL End	P-value Peak	SNP Peak
L589	H-QTL1	Condition-specific	indica.13HN_WBR	1	968991	992837	4.36471e-07	sf100992837
L291	H-QTL10	Environment-specific	All.13WH_WCA	1	8386496	8709722	2.9574e-07	sf108527606/sf108527636
L296	H-QTL10	Environment-specific	All.13WH_WCD	1	8362992	8709722	1.36662e-08	sf108450900/sf108450919
L76	H-QTL100	Environment-specific	All.12WH_WCR	3	31744253	31974708	5.20811e-07	sf331814811
L77	H-QTL100	Environment-specific	All.12WH_WCR	3	32840691	32920423	2.48281e-07	sf332898010
L95	H-QTL100	Environment-specific	All.14WH_WCR	3	31763799	31901600	4.67854e-06	sf331840925
L96	H-QTL100	Environment-specific	All.14WH_WCR	3	32840691	32914873	8.07836e-07	sf332898010
L181	H-QTL100	Environment-specific	All.12WH_WCA	3	31785949	32915574	1.51292e-06	sf332910720
L194	H-QTL100	Environment-specific	All.12WH_WCD	3	31744253	32919114	6.3656e-08	sf332910720
L324	H-QTL100	Environment-specific	All.14WH_WCA	3	32348445	32445149	9.67105e-07	sf332404939
L325	H-QTL100	Environment-specific	All.14WH_WCA	3	32840691	32914873	4.80315e-09	sf332849366
L483	H-QTL100	Condition-specific	All.121314WH_WCA	3	31770849	32211867	2.82582e-07	sf332110983
L484	H-QTL100	Condition-specific	All.121314WH_WCA	3	32840691	32915574	4.94917e-08	sf332898010
L1627	H-QTL100	Phenotypic-mean	plasticity.wca.mean.QTL3.1	3	31770849	32110983	1.05957e-06	sf331840925
L1628	H-QTL100	Phenotypic-mean	plasticity.wca.mean.QTL3.2	3	32840691	32915208	1.63072e-07	sf332881584
L1650	H-QTL100	Phenotypic-mean	plasticity.wcd.mean.QTL3.1	3	31760197	31909027	1.65619e-08	sf331814811
L1651	H-QTL100	Phenotypic-mean	plasticity.wcd.mean.QTL3.2	3	32840691	32914873	3.3389e-06	sf332881584
L1675	H-QTL100	Phenotypic-plasticity	plasticity.wcr.lp.QTL3.1	3	31760197	31906135	9.95502e-09	sf331814811
L1676	H-QTL100	Phenotypic-plasticity	plasticity.wcr.lp.QTL3.2	3	32840691	32915208	9.93045e-07	sf332881584
L1686	H-QTL100	Phenotypic-mean	plasticity.wcr.mean.QTL3.3	3	31814811	31906135	2.53003e-07	sf331867009
L601	H-QTL101	Condition-specific	indica.12WH_WCR	3	32978834	33029151	2.44819e-14	sf332979593
L1070	H-QTL102	Grain-shape	GW5.indica.GW	3	33560097	33561326	6.706e-07	sf333560097
L78	H-QTL103	Environment-specific	All.12WH_WCR	3	33750586	34051790	1.11124e-06	sf333886997
L1629	H-QTL103	Phenotypic-mean	plasticity.wca.mean.QTL3.3	3	33896149	33968399	2.52789e-07	sf333962545
L1652	H-QTL103	Phenotypic-mean	plasticity.wcd.mean.QTL3.3	3	33750586	33968399	3.97215e-08	sf333962545
L1669	H-QTL103	Phenotypic-plasticity	plasticity.wcd.nlp.QTL3.2	3	33798948	33975888	2.20272e-06	sf333961870
L1687	H-QTL103	Phenotypic-mean	plasticity.wcr.mean.QTL3.4	3	33804200	33968399	4.8101e-07	sf333962545
L1698	H-QTL103	Phenotypic-plasticity	plasticity.wcr.nlp.QTL3.2	3	33798474	33976165	1.55204e-06	sf333961870
L154	H-QTL104	Condition-specific	All.13WH-14WH_WBR	3	34052759	34054980	2.41631e-06	sf334053558
L602	H-QTL105	Condition-specific	indica.12WH_WCR	3	34075393	34219534	6.07074e-08	sf334201534
L1076	H-QTL106	Grain-shape	GW5.indica.TGW	3	34274755	34285318	9.6e-08	sf334278021/sf334282709
L1620	H-QTL107	Phenotypic-plasticity	plasticity.wca.lp.QTL3.1	3	34618388	34648937	1.59272e-06	sf334631702
L623	H-QTL108	Condition-specific	indica.13WH-14WH_WBR	3	35243724	35244162	1.70797e-06	sf335244162
L299	H-QTL109	Environment-specific	All.13WH_WCD	3	35401521	35601663	2.6731e-07	sf335501569
L1361	H-QTL109	Condition-specific	only_HT.0-1	3	35395406	35455927	2.14305e-07	sf335396303
L1390	H-QTL109	Condition-specific	expressed.HTyouhua.dingxing	3	35395406	35455927	2.39589e-07	sf335396303
L1476	H-QTL109	Condition-specific	Endo.dominant.HT.youhua.dingxing	3	35396303	35428032	2.37267e-07	sf335396303
L1677	H-QTL109	Phenotypic-plasticity	plasticity.wcr.lp.QTL3.3	3	35408845	35562120	7.72557e-08	sf335501569
L1058	H-QTL11	Condition-specific	GW5.indica.121417WBA	1	9338176	9600613	2.011e-07	sf109584909
L1535	H-QTL110	Phenotypic-plasticity	plasticity.fl.nlp.QTL4.1	4	1141520	1287482	4.66895e-08	sf401251806
L1306	H-QTL111	Condition-specific	NullWx.japonica.13WH-13HN_FL	4	1647690	1731857	1.508e-06	sf401721263/sf401721264
L1313	H-QTL111	Condition-specific	NullWx.japonica.13WH-17WH_FL	4	1613872	1731857	1.266e-06	sf401634770
L1536	H-QTL111	Phenotypic-plasticity	plasticity.fl.nlp.QTL4.2	4	1596346	1856615	1.12502e-06	sf401668722
L237	H-QTL112	Environment-specific	All.13HN_WBA	4	1877546	1905145	8.77593e-09	sf401893764
L270	H-QTL112	Environment-specific	All.13HN_FL	4	2470247	3045530	2.53905e-09	sf402737845
L624	H-QTL112	Condition-specific	indica.13WH-14WH_FL	4	2910148	2910229	7.19996e-09	sf402910148
L953	H-QTL112	Condition-specific	GW5.whole.13HN_WBA	4	1873512	2517944	4.29e-08	sf402485242/sf402505232
L1528	H-QTL112	Phenotypic-mean	plasticity.fl.mean.QTL4.1	4	2470247	2745995	3.14767e-09	sf402737845
L265	H-QTL113	Environment-specific	All.13HN_WCA	4	3296882	3296917	1.79374e-08	sf403296882
L385	H-QTL114	Condition-specific	All.13WH-12WH_WCA	4	4498312	4521628	7.40453e-08	sf404521628
L522	H-QTL114	Condition-specific	All.121314WH_GCA	4	4349217	4351310	5.92774e-07	sf404349428
L535	H-QTL114	Condition-specific	All.121314WH_GCD	4	4322803	4392668	6.58286e-06	sf404349428
L1245	H-QTL114	Condition-specific	NullWx.indica.12WH_WBR	4	4307554	4610945	2.277e-07	sf404309570
L125	H-QTL115	Environment-specific	All.13WH_GCR	4	4688360	4760175	3.40133e-07	sf404688360
L126	H-QTL116	Environment-specific	All.13WH_GCR	4	5006177	5102437	4.97952e-05	sf405096307
L1079	H-QTL116	Condition-specific	GW5.japonica.17WH_WBR	4	4940166	5236778	3.651e-07	sf405000282
L35	H-QTL117	Environment-specific	All.13HN_WBR	4	6626251	6650911	6.38395e-05	sf406650816/sf406650839
L116	H-QTL117	Environment-specific	All.13HN_GCR	4	7165559	8269834	1.599e-06	sf407892096
L293	H-QTL117	Environment-specific	All.13WH_WCD	4	9415127	9418660	6.91852e-15	sf409416465
L317	H-QTL117	Environment-specific	All.14WH_WBD	4	11780784	12931959	6.55169e-07	sf412324547
L376	H-QTL117	Condition-specific	All.13WH-12WH_WBD	4	6162117	13892559	6.22255e-09	sf410743390
L382	H-QTL117	Condition-specific	All.13WH-12WH_WBD	4	6162117	13892559	6.56649e-10	sf410743390
L510	H-QTL117	Condition-specific	All.121314WH_GCR	4	13247938	13341752	4.57778e-06	sf413336756
L534	H-QTL117	Condition-specific	All.121314WH_GCD	4	13278911	13346981	1.60401e-06	sf413336756
L650	H-QTL117	Condition-specific	indica.13WH_WBD	4	13426663	13472496	1.03868e-06	sf413438235/sf413449019
L861	H-QTL117	Condition-specific	japonica.13WH-12WH_FL	4	6480005	6777674	3.95117e-09	sf406757917/sf406777674
L909	H-QTL117	Condition-specific	GW5.whole.13WH_WBR	4	7663545	7663632	9.378e-07	sf407663545
L1406	H-QTL117	Condition-specific	expressed.WBA.youhua	4	11497288	11928448	1.45849e-07	sf411780784
L1418	H-QTL117	Condition-specific	expressed.WBD.youhua	4	11497288	11928448	1.72457e-07	sf411780784
L1488	H-QTL117	Condition-specific	Endo.dominant.WBA.youhua	4	11454769	11911806	3.71473e-07	sf411660542
L1499	H-QTL117	Condition-specific	Endo.dominant.WBD.youhua	4	11637231	11911806	1.82576e-06	sf411660542
L1621	H-QTL117	Phenotypic-plasticity	plasticity.wca.lp.QTL4.1	4	6988680	7143063	1.66614e-07	sf407030142
L835	H-QTL118	Condition-specific	japonica.13WH_FL	4	14077900	14086335	2.49235e-08	sf414086299
L837	H-QTL118	Condition-specific	japonica.13WH_GCA	4	14078773	14086335	2.61705e-07	sf414086299
L954	H-QTL119	Condition-specific	GW5.whole.13HN_WBA	4	14486298	14571839	1.791e-07	sf414562676
L323	H-QTL12	Environment-specific	All.14WH_WCA	1	9956272	10517016	9.33117e-09	sf110376891
L328	H-QTL12	Environment-specific	All.14WH_WCD	1	9956272	10376891	8.54663e-09	sf110309172
L955	H-QTL12	Condition-specific	GW5.whole.13HN_WBA	1	10286827	10306104	3.242e-06	sf110286827
L852	H-QTL120	Condition-specific	japonica.14WH_FL	4	14714598	14721252	8.42193e-15	sf414721252
L651	H-QTL121	Condition-specific	indica.13WH_WBD	4	15087600	17129587	1.30946e-07	sf415725361
L1149	H-QTL122	Grain-shape	gw5.whole.GL	4	17990647	18083756	4.971e-08	sf418011834
L55	H-QTL123	Environment-specific	All.13WH_WBR	4	18598445	19064663	2.32626e-05	sf418798497
L908	H-QTL123	Condition-specific	GW5.whole.13WH_WBR	4	18950457	19024881	8.606e-07	sf419001141
L127	H-QTL124	Environment-specific	All.13WH_GCR	4	19450467	19705122	5.0738e-05	sf419705122
L1315	H-QTL125	Grain-shape	NullWx.japonica.GL	4	20095473	20151098	2.034e-07	sf420131031/sf420131316
L1699	H-QTL125	Phenotypic-plasticity	plasticity.wcr.nlp.QTL4.1	4	20015332	20243043	1.98211e-06	sf420020271
L937	H-QTL126	Condition-specific	GW5.whole.13WH-13HN_WBR	4	20873849	20873894	8.565e-07	sf420873849
L1653	H-QTL127	Phenotypic-mean	plasticity.wcd.mean.QTL4.1	4	20914957	20921939	2.69697e-08	sf420921932
L1688	H-QTL127	Phenotypic-mean	plasticity.wcr.mean.QTL4.1	4	20895208	20924813	1.63866e-08	sf420921932
L386	H-QTL128	Condition-specific	All.13WH-12WH_WCA	4	21810044	21945523	5.73244e-07	sf421841973
L1360	H-QTL129	Condition-specific	only_HT.0-1	4	23243966	23293591	9.07763e-07	sf423280956
L1391	H-QTL129	Condition-specific	expressed.HTyouhua.dingxing	4	23238945	23291359	1.04898e-06	sf423280956
L1478	H-QTL129	Condition-specific	Endo.dominant.HT.youhua.dingxing	4	23278223	23284887	1.47345e-06	sf423284887
L268	H-QTL13	Environment-specific	All.13HN_FL	1	12205795	12443983	1.81215e-09	sf112438060
L276	H-QTL13	Environment-specific	All.13HN_GCA	1	12124121	12554022	8.39183e-09	sf112495428
L292	H-QTL13	Environment-specific	All.13WH_WCA	1	11601913	12356032	6.24638e-08	sf111850462
L297	H-QTL13	Environment-specific	All.13WH_WCD	1	11636701	12356032	6.33045e-08	sf111894299
L1298	H-QTL13	Condition-specific	NullWx.japonica.13WH-13HN_WBR	1	11922216	12074682	9.365e-07	sf111922216
L1384	H-QTL13	Condition-specific	expressed.HTyouhua.dingxing	1	12365699	12397542	5.14746e-06	sf112365699
L1545	H-QTL13	Phenotypic-mean	plasticity.gca.mean.QTL1.1	1	12124121	12497143	1.97657e-08	sf112205795
L1566	H-QTL13	Phenotypic-mean	plasticity.gcd.mean.QTL1.1	1	12124121	12276964	1.95348e-09	sf112205795
L1608	H-QTL13	Phenotypic-plasticity	plasticity.wbr.nlp.QTL1.1	1	12183956	12218281	6.40946e-07	sf112192422
L172	H-QTL130	Condition-specific	All.13WH-14WH_FL	4	23330385	23413608	1.23471e-06	sf423402574/sf423402580
L402	H-QTL130	Condition-specific	All.13WH-12WH_FL	4	23333425	23408837	1.23478e-06	sf423402574/sf423402580
L977	H-QTL130	Condition-specific	GW5.whole.13WH-17WH_WBA	4	23338465	23418729	2.822e-07	sf423418729
L1035	H-QTL130	Condition-specific	GW5.whole.13WH-17WH_FL	4	23337148	23406451	5.889e-07	sf423337862
L1195	H-QTL130	Condition-specific	gw5.indica.13WH-14WH_FL	4	23342139	23408837	2.273e-07	sf423406017
L1521	H-QTL130	Phenotypic-plasticity	plasticity.fl.lp.QTL4.1	4	23308538	23408837	4.9827e-07	sf423402574/sf423402580
L943	H-QTL131	Condition-specific	GW5.whole.13WH-12WH_WBR	4	23904285	24223845	1.054e-06	sf423938142
L1216	H-QTL131	Condition-specific	gw5.japonica.17WH_WBA	4	23911428	23950544	1.865e-08	sf423915591
L625	H-QTL132	Condition-specific	indica.13WH-14WH_FL	4	25023891	25119028	1.53807e-08	sf425106371/sf425106830
L684	H-QTL132	Condition-specific	indica.13WH-12WH_FL	4	25023891	25119028	1.16247e-07	sf425106371/sf425106830
L694	H-QTL132	Condition-specific	indica.13WH-12WH_GCA	4	25023891	25119028	2.0965e-07	sf425106371/sf425106830
L710	H-QTL132	Condition-specific	indica.13WH-13HN_FL	4	25018960	25119028	1.45702e-07	sf425106371/sf425106830
L719	H-QTL132	Condition-specific	indica.13WH-14WH_GCA	4	25032144	25119028	2.70672e-07	sf425106371/sf425106830
L1106	H-QTL132	Condition-specific	gw5.whole.13HN_WBR	4	24852043	25396742	1.095e-08	sf425396742
L1595	H-QTL132	Phenotypic-plasticity	plasticity.gcr.nlp.QTL4.1	4	24685594	25414170	5.05592e-08	sf424707757
L1131	H-QTL133	Condition-specific	gw5.whole.13WH-13HN_WBR	4	28233205	28269687	4.115e-07	sf428236065
L1419	H-QTL134	Condition-specific	expressed.WBD.youhua	4	29171372	29188017	4.01889e-06	sf429184978
L1500	H-QTL134	Condition-specific	Endo.dominant.WBD.youhua	4	29171372	29173793	7.39222e-06	sf429173774/sf429173793
L117	H-QTL135	Environment-specific	All.13HN_GCR	4	30280628	30330991	1.66709e-05	sf430288080
L1579	H-QTL135	Phenotypic-plasticity	plasticity.gcr.lp.QTL4.1	4	30280628	30295881	1.31763e-06	sf430288080
L224	H-QTL136	Environment-specific	All.12WH_GCD	4	30808308	31048531	5.75695e-07	sf430913519
L533	H-QTL136	Condition-specific	All.121314WH_GCD	4	30913136	31085199	8.85612e-07	sf431037957
L924	H-QTL137	Condition-specific	GW5.whole.14WH_WBR	4	31231249	31256851	1.132e-08	sf431231249
L962	H-QTL137	Condition-specific	GW5.whole.14WH_WBA	4	31224845	31256851	4.567e-08	sf431231249
L281	H-QTL138	Environment-specific	All.13HN_GCA	4	31499982	31597549	3.84971e-08	sf431561779
L981	H-QTL138	Condition-specific	GW5.whole.12WH_WCR	4	31284483	31802821	3.835e-08	sf431502476
L1005	H-QTL138	Condition-specific	GW5.whole.12WH_WCA	4	31279494	31716613	1.233e-09	sf431537099
L1010	H-QTL138	Condition-specific	GW5.whole.13WH-12WH_WCA	4	31270842	31695420	6.01e-10	sf431492773
L1065	H-QTL138	Condition-specific	GW5.indica.13WH-12WH_WCA	4	31282823	31715757	1.62e-08	sf431638409/sf431638442
L1345	H-QTL138	Condition-specific	white_core.WCA-MEAN	4	31476073	31566300	6.29591e-07	sf431531318
L1347	H-QTL138	Condition-specific	white_core.WCD-MEAN	4	31531318	31535778	3.8915e-08	sf431531318
L1392	H-QTL138	Condition-specific	expressed.HTyouhua.dingxing	4	31310239	31708476	9.95499e-08	sf431330651
L1455	H-QTL138	Condition-specific	expressed.WCA.chun	4	31476073	31566300	6.63214e-07	sf431531318
L1459	H-QTL138	Condition-specific	expressed.WCD.chun	4	31531318	31535778	3.37627e-08	sf431531318
L1517	H-QTL138	Condition-specific	Endo.dominant.WCD	4	31531318	31535778	1.72345e-08	sf431531318
L97	H-QTL139	Environment-specific	All.14WH_WCR	4	33027925	33307202	8.79044e-08	sf433208670
L387	H-QTL139	Condition-specific	All.13WH-12WH_WCA	4	34054722	34238991	1.28536e-07	sf434175279
L392	H-QTL139	Condition-specific	All.13WH-12WH_WCD	4	34141691	34238991	1.02993e-08	sf434175279
L574	H-QTL139	Grain-shape	All.TGW	4	31997710	32378903	1.23415e-11	sf432242727
L637	H-QTL139	Condition-specific	indica.12WH_GCA	4	32285074	34579759	2.66024e-08	sf432584029
L1036	H-QTL139	Condition-specific	GW5.whole.13WH-17WH_FL	4	32998382	34375920	6.191e-11	sf434375920
L1167	H-QTL139	Grain-shape	gw5.whole.TGW	4	32018931	32242727	3.024e-09	sf432242727
L1296	H-QTL139	Condition-specific	NullWx.japonica.13WH-14WH_WBR	4	33582752	33746104	5.082e-08	sf433582752
L1297	H-QTL139	Condition-specific	NullWx.japonica.13WH-13HN_WBR	4	33582752	33746104	1.99e-08	sf433582752
L277	H-QTL14	Environment-specific	All.13HN_GCA	1	14472239	14527637	9.61615e-08	sf114527637
L427	H-QTL14	Condition-specific	All.13WH-13HN_WCR	1	19023921	20188367	1.06222e-07	sf119583783
L634	H-QTL14	Condition-specific	indica.12WH_GCA	1	12906745	13313807	1.6988e-08	sf112906745
L768	H-QTL14	Condition-specific	japonica.13WH_WBR	1	13580356	13666065	1.81941e-06	sf113666065
L899	H-QTL14	Condition-specific	GW5.whole.13HN_WBR	1	14764429	14778783	8.414e-08	sf114764429
L902	H-QTL14	Condition-specific	GW5.whole.13WH_WBR	1	14781873	14789336	2.681e-06	sf114781873/sf114781922
L1009	H-QTL14	Condition-specific	GW5.whole.12WH_WCA	1	15308174	15309833	8.87e-08	sf115308777
L1343	H-QTL14	Condition-specific	white_core.WCA-MEAN	1	14828036	15442301	8.29144e-08	sf114828036
L1350	H-QTL14	Condition-specific	white_core.WCR-MEAN	1	14828036	17324770	1.15239e-08	sf114828036
L1456	H-QTL14	Condition-specific	expressed.WCA.chun	1	14828036	15969896	6.3877e-08	sf114828036
L1462	H-QTL14	Condition-specific	expressed.WCR.chun	1	14801751	20039513	1.14582e-08	sf114828036
L1586	H-QTL14	Phenotypic-mean	plasticity.gcr.mean.QTL1.1	1	13986726	14115685	4.42392e-07	sf114032864
L1616	H-QTL14	Phenotypic-plasticity	plasticity.wca.lp.QTL1.1	1	12979335	15695455	3.14002e-07	sf114217930
L1673	H-QTL14	Phenotypic-plasticity	plasticity.wcr.lp.QTL1.1	1	14638511	14729155	1.10198e-06	sf114640773
L1114	H-QTL140	Condition-specific	gw5.whole.14WH_WBR	5	773205	797852	4.986e-07	sf500797852
L753	H-QTL141	Condition-specific	indica.GT	5	1537339	1618286	7.42372e-06	sf501604364
L81	H-QTL142	Environment-specific	All.12WH_WCR	5	2104876	2115946	9.61078e-06	sf502107154
L106	H-QTL142	Environment-specific	All.12WH_GCR	5	1811782	2377463	1.9454e-06	sf501937240
L631	H-QTL142	Condition-specific	indica.12WH_WBD	5	1913707	2055266	1.14937e-06	sf502030390
L1107	H-QTL142	Condition-specific	gw5.whole.13HN_WBR	5	2302165	2329659	7.507e-06	sf502324550
L1334	H-QTL142	Condition-specific	white_belly.WBR-BLUP	5	1786404	1937240	3.26734e-07	sf501899410
L1377	H-QTL142	Condition-specific	HT.HT-3	5	2250362	2368507	1.01316e-08	sf502250362
L1689	H-QTL142	Phenotypic-mean	plasticity.wcr.mean.QTL5.1	5	2104876	2108888	7.51322e-08	sf502107154
L1143	H-QTL143	Condition-specific	gw5.whole.13WH-13HN_FL	5	3091602	3105346	1.203e-06	sf503099363
L1220	H-QTL143	Condition-specific	gw5.japonica.13WH-13HN_FL	5	3091602	3106080	6.201e-08	sf503099359/sf503099363
L1223	H-QTL143	Condition-specific	gw5.japonica.13WH-14WH_FL	5	3091602	3105346	8.759e-07	sf503099359/sf503099363
L1	H-QTL144	Environment-specific	All.12WH_WBR	5	5359498	5378959	2.06154e-11	sf505375552
L2	H-QTL144	Environment-specific	All.12WH_WBR	5	4773087	4959540	2.61714e-07	sf504774666
L14	H-QTL144	Environment-specific	All.13HN_WBR	5	4773087	4963971	1.27228e-09	sf504917023/sf504917026
L15	H-QTL144	Environment-specific	All.13HN_WBR	5	5358607	5418698	8.09916e-13	sf505364539
L36	H-QTL144	Environment-specific	All.13WH_WBR	5	4773087	6248119	5.74055e-08	sf505375552
L37	H-QTL144	Environment-specific	All.13WH_WBR	5	4753602	4963971	5.81016e-07	sf504788979
L38	H-QTL144	Environment-specific	All.13WH_WBR	5	5358607	5378959	5.74055e-08	sf505375552
L39	H-QTL144	Environment-specific	All.13WH_WBR	5	5521462	5534502	2.06246e-06	sf505523158
L40	H-QTL144	Environment-specific	All.13WH_WBR	5	5844881	6343909	8.71239e-07	sf506141996
L62	H-QTL144	Environment-specific	All.14WH_WBR	5	5357654	5378959	4.93403e-21	sf505361254
L63	H-QTL144	Environment-specific	All.14WH_WBR	5	4773087	4963971	4.82333e-10	sf504774891
L82	H-QTL144	Environment-specific	All.12WH_WCR	5	5371507	5378959	3.12315e-05	sf505375764/sf505375771
L107	H-QTL144	Environment-specific	All.12WH_GCR	5	4673743	4916963	1.12604e-06	sf504784897
L108	H-QTL144	Environment-specific	All.12WH_GCR	5	5338977	5402743	3.55151e-11	sf505361872
L111	H-QTL144	Environment-specific	All.13HN_GCR	5	5358734	5376139	1.27623e-14	sf505373728
L124	H-QTL144	Environment-specific	All.13WH_GCR	5	5359498	5373538	1.0265e-07	sf505368290
L128	H-QTL144	Environment-specific	All.14WH_GCR	5	5357654	5378959	1.05869e-21	sf505374199
L176	H-QTL144	Environment-specific	All.12WH_WBA	5	4833584	7346299	3.20768e-07	sf505375742
L177	H-QTL144	Environment-specific	All.12WH_WBD	5	4773200	4935680	5.05057e-06	sf504774891
L178	H-QTL144	Environment-specific	All.12WH_WBD	5	5361872	5378959	4.8725e-09	sf505372933
L182	H-QTL144	Environment-specific	All.12WH_WCA	5	5371507	5378959	1.74845e-07	sf505376139
L225	H-QTL144	Environment-specific	All.12WH_GCD	5	5289524	5351538	1.47106e-11	sf505289824
L238	H-QTL144	Environment-specific	All.13HN_WBA	5	5358214	5464521	4.15588e-09	sf505359498
L243	H-QTL144	Environment-specific	All.13HN_WBD	5	5358214	5455894	1.15951e-14	sf505359498
L258	H-QTL144	Environment-specific	All.13HN_WCA	5	4611371	4630434	1.6899e-07	sf504630434
L304	H-QTL144	Environment-specific	All.14WH_WBA	5	5358214	5378959	2.42418e-11	sf505373469/sf505373470
L310	H-QTL144	Environment-specific	All.14WH_WBD	5	4629621	4935135	2.44632e-08	sf504890842
L311	H-QTL144	Environment-specific	All.14WH_WBD	5	5357416	5378959	1.04963e-18	sf505361872
L312	H-QTL144	Environment-specific	All.14WH_WBD	5	7027996	7070273	2.57868e-06	sf507041779
L465	H-QTL144	Condition-specific	All.121314WH_WBR	5	4773087	4935135	1.31827e-10	sf504774891
L466	H-QTL144	Condition-specific	All.121314WH_WBR	5	5358607	5378959	6.09709e-17	sf505373469/sf505373470
L471	H-QTL144	Condition-specific	All.121314WH_WBA	5	5361872	5376139	6.7928e-10	sf505375245
L475	H-QTL144	Condition-specific	All.121314WH_WBD	5	5359498	5376139	1.04949e-13	sf505361872
L498	H-QTL144	Condition-specific	All.121314WH_GCR	5	5358214	5376139	4.28185e-14	sf505361872
L521	H-QTL144	Condition-specific	All.121314WH_GCA	5	5912837	6187760	1.84919e-07	sf506169049
L523	H-QTL144	Condition-specific	All.121314WH_GCD	5	5358214	5376139	3.33946e-08	sf505368128
L524	H-QTL144	Condition-specific	All.121314WH_GCD	5	6149722	6169049	4.46997e-07	sf506169049
L543	H-QTL144	Grain-shape	All.GL	5	5358214	5373357	6.69534e-08	sf505358734
L544	H-QTL144	Grain-shape	All.GL	5	5997603	6519217	1.65396e-06	sf506212834
L550	H-QTL144	Grain-shape	All.GW	5	4749635	4963253	6.61481e-09	sf504815858
L551	H-QTL144	Grain-shape	All.GW	5	5245026	5433364	4.04055e-25	sf505373357
L557	H-QTL144	Grain-shape	All.LWR	5	5358214	5378959	1.07387e-23	sf505373357
L558	H-QTL144	Grain-shape	All.LWR	5	4773767	5023437	1.86812e-08	sf504776631
L559	H-QTL144	Grain-shape	All.LWR	5	5927382	6247334	7.30533e-10	sf506212834
L567	H-QTL144	Grain-shape	All.GT	5	5371507	5378959	3.23721e-12	sf505376116
L578	H-QTL144	Condition-specific	indica.12WH_WBR	5	6227433	6259124	1.40653e-11	sf506236944
L579	H-QTL144	Condition-specific	indica.12WH_WBR	5	5892477	6014824	1.93892e-07	sf505893016
L580	H-QTL144	Condition-specific	indica.12WH_WBR	5	7021668	7050473	5.73332e-07	sf507024305
L587	H-QTL144	Condition-specific	indica.13HN_WBR	5	6227433	6247152	4.76927e-16	sf506234450
L592	H-QTL144	Condition-specific	indica.13WH_WBR	5	6230696	6254499	6.5586e-08	sf506230696
L593	H-QTL144	Condition-specific	indica.13WH_WBR	5	5892477	6069396	1.24568e-06	sf505894520/sf505895257
L594	H-QTL144	Condition-specific	indica.13WH_WBR	5	6427737	6445047	5.43202e-06	sf506429971
L595	H-QTL144	Condition-specific	indica.14WH_WBR	5	6227433	6259737	2.51151e-25	sf506234450
L607	H-QTL144	Condition-specific	indica.12WH_GCR	5	6227433	6248252	9.76203e-12	sf506236944
L610	H-QTL144	Condition-specific	indica.13HN_GCR	5	6227433	6254211	3.36669e-19	sf506234450
L611	H-QTL144	Condition-specific	indica.13WH_GCR	5	6229584	6252745	3.69237e-07	sf506236944
L612	H-QTL144	Condition-specific	indica.13WH_GCR	5	3673708	3758059	2.43853e-06	sf503737149/sf503737325
L613	H-QTL144	Condition-specific	indica.14WH_GCR	5	6227433	6259737	1.12436e-26	sf506230710
L629	H-QTL144	Condition-specific	indica.12WH_WBA	5	6234450	6256539	2.87969e-06	sf506236742
L630	H-QTL144	Condition-specific	indica.12WH_WBA	5	7050165	7272768	4.11419e-07	sf507239791
L632	H-QTL144	Condition-specific	indica.12WH_WBD	5	6227433	6259737	9.95981e-09	sf506236944
L641	H-QTL144	Condition-specific	indica.13HN_WBA	5	6229798	6247152	3.03352e-08	sf506234450
L643	H-QTL144	Condition-specific	indica.13HN_WBD	5	6227433	6335451	9.18634e-16	sf506236944
L649	H-QTL144	Condition-specific	indica.13WH_WBD	5	6230696	6256539	4.61819e-08	sf506230696
L653	H-QTL144	Condition-specific	indica.14WH_WBA	5	6183816	6260867	4.0206e-10	sf506252602/sf506252604
L654	H-QTL144	Condition-specific	indica.14WH_WBD	5	6227433	6259737	7.50581e-19	sf506236944
L724	H-QTL144	Condition-specific	indica.121314WH_WBR	5	6227433	6244318	7.41943e-21	sf506236944
L729	H-QTL144	Condition-specific	indica.121314WH_WBA	5	6229798	6236944	1.00898e-09	sf506236944
L731	H-QTL144	Condition-specific	indica.121314WH_WBD	5	6227433	6259124	7.61209e-17	sf506236944
L737	H-QTL144	Condition-specific	indica.121314WH_GCR	5	6227433	6248639	7.37268e-17	sf506236944
L747	H-QTL144	Condition-specific	indica.GL	5	6227433	6253339	5.67571e-11	sf506229798
L748	H-QTL144	Condition-specific	indica.GW	5	6227433	6259737	3.3657e-31	sf506230710
L750	H-QTL144	Condition-specific	indica.LWR	5	6227433	6256539	2.91835e-31	sf506230710
L752	H-QTL144	Condition-specific	indica.GT	5	5892513	6259737	8.19312e-13	sf506245323
L910	H-QTL144	Condition-specific	GW5.whole.13WH_WBR	5	5867176	5919977	2.142e-07	sf505882908/sf505885456
L1115	H-QTL144	Condition-specific	gw5.whole.14WH_WBR	5	7027996	7614255	6.293e-10	sf507468768
L1163	H-QTL144	Grain-shape	gw5.whole.GT	5	7018704	7346299	2.562e-07	sf507301465
L1207	H-QTL144	Condition-specific	gw5.japonica.14WH_WBR	5	7468768	7614255	2.309e-08	sf507468768
L1236	H-QTL144	Condition-specific	NullWx.indica.13HN_WBR	5	4917023	4917998	1.697e-10	sf504917023/sf504917026
L1237	H-QTL144	Condition-specific	NullWx.indica.13HN_WBR	5	5356426	5369154	1.232e-19	sf505361855
L1241	H-QTL144	Condition-specific	NullWx.indica.13WH_WBR	5	5358848	5375179	1.315e-07	sf505359498
L1242	H-QTL144	Condition-specific	NullWx.indica.12WH_WBR	5	5356426	5371020	4.424e-14	sf505361872
L1243	H-QTL144	Condition-specific	NullWx.indica.12WH_WBR	5	3248662	3530451	1.419e-07	sf503299415
L1244	H-QTL144	Condition-specific	NullWx.indica.12WH_WBR	5	6153099	6171010	2.004e-07	sf506171010
L1246	H-QTL144	Condition-specific	NullWx.indica.14WH_WBR	5	5356426	5374199	1.314e-27	sf505361254
L1247	H-QTL144	Condition-specific	NullWx.indica.14WH_WBR	5	3248662	3402979	4.944e-07	sf503263492
L1248	H-QTL144	Condition-specific	NullWx.indica.14WH_WBR	5	4629621	5023437	7.284e-11	sf504774891
L1249	H-QTL144	Condition-specific	NullWx.indica.14WH_WBR	5	6141469	6241782	1.505e-08	sf506154432
L1250	H-QTL144	Condition-specific	NullWx.indica.17WH_WBR	5	4749635	4953263	8.918e-15	sf504890842
L1251	H-QTL144	Condition-specific	NullWx.indica.17WH_WBR	5	5356426	5370884	4.105e-24	sf505361872
L1252	H-QTL144	Condition-specific	NullWx.indica.121417WBR	5	3238216	3530451	9.412e-10	sf503263492
L1253	H-QTL144	Condition-specific	NullWx.indica.121417WBR	5	4629621	4963182	4.654e-12	sf504798981
L1254	H-QTL144	Condition-specific	NullWx.indica.121417WBR	5	5356426	5371020	1.349e-27	sf505361872
L1255	H-QTL144	Condition-specific	NullWx.indica.121417WBR	5	6051975	6248119	2.159e-09	sf506171006
L1270	H-QTL144	Condition-specific	NullWx.indica.13WH_WBA	5	5356426	5375116	5.7e-07	sf505359498
L1271	H-QTL144	Condition-specific	NullWx.indica.12WH_WBA	5	5358950	5368197	2.055e-08	sf505361872
L1272	H-QTL144	Condition-specific	NullWx.indica.12WH_WBA	5	3247504	3446418	7.49e-06	sf503279422
L1273	H-QTL144	Condition-specific	NullWx.indica.12WH_WBA	5	6153099	6391163	1.384e-06	sf506348638
L1274	H-QTL144	Condition-specific	NullWx.indica.121417WBA	5	5358950	5376139	1.316e-10	sf505361872
L1277	H-QTL144	Grain-shape	NullWx.indica.GL	5	5356426	5370584	6.881e-08	sf505364742
L1278	H-QTL144	Grain-shape	NullWx.indica.GL	5	5996202	6212834	4.437e-06	sf506170093
L1280	H-QTL144	Grain-shape	NullWx.indica.GW	5	5356426	5370884	9.403e-30	sf505359576
L1283	H-QTL144	Condition-specific	NullWx.japonica.12WH_WBR	5	5331793	5376329	9.494e-07	sf505336029/sf505346999
L1285	H-QTL144	Condition-specific	NullWx.japonica.14WH_WBR	5	5180369	5376329	2.923e-08	sf505350297/sf505350469
L1293	H-QTL144	Condition-specific	NullWx.japonica.121417WBR	5	5151816	5422270	5.081e-09	sf505376306
L1318	H-QTL144	Grain-shape	NullWx.japonica.GW	5	5151816	5423741	6.08e-12	sf505357915
L1320	H-QTL144	Grain-shape	NullWx.japonica.GW	5	7098355	7129515	5.124e-07	sf507098355
L1322	H-QTL144	Condition-specific	white_belly.WBA-BLUP	5	5358607	5378959	4.24158e-09	sf505373469/sf505373470
L1323	H-QTL144	Condition-specific	white_belly.WBA-BLUP	5	7040035	7069725	1.87937e-08	sf507042098
L1326	H-QTL144	Condition-specific	white_belly.WBD-BLUP	5	5358607	5376139	4.32275e-15	sf505361872
L1327	H-QTL144	Condition-specific	white_belly.WBD-BLUP	5	7040035	7070273	1.83833e-10	sf507042098
L1335	H-QTL144	Condition-specific	white_belly.WBR-BLUP	5	5358214	5376139	1.76518e-20	sf505361872
L1336	H-QTL144	Condition-specific	white_belly.WBR-BLUP	5	6993438	7108385	9.14064e-10	sf507041779
L1367	H-QTL144	Condition-specific	WBR.WBR	5	7039783	7070273	4.07145e-08	sf507043343
L1368	H-QTL144	Condition-specific	WBR.WBR	5	5361254	5371664	3.18988e-15	sf505361872
L1378	H-QTL144	Condition-specific	HT.HT-3	5	5361254	5371664	9.04974e-08	sf505371507/sf505371664
L1404	H-QTL144	Condition-specific	expressed.WBA.youhua	5	5361254	5371664	4.15271e-09	sf505361872
L1405	H-QTL144	Condition-specific	expressed.WBA.youhua	5	7226651	7253450	2.91568e-07	sf507226651
L1411	H-QTL144	Condition-specific	expressed.WBD.youhua	5	5361254	5371664	9.59001e-15	sf505361872
L1412	H-QTL144	Condition-specific	expressed.WBD.youhua	5	7040035	7070273	9.52708e-09	sf507042098
L1423	H-QTL144	Condition-specific	expressed.WBR.youhua	5	5361254	5371664	3.67434e-15	sf505361872
L1424	H-QTL144	Condition-specific	expressed.WBR.youhua	5	7039783	7070273	2.7028e-08	sf507043343
L1425	H-QTL144	Condition-specific	expressed.WBR.youhua	5	4773098	4918063	1.66698e-07	sf504774891
L1442	H-QTL144	Condition-specific	expressed.WBA.chun	5	5361254	5371664	8.03594e-09	sf505361872
L1443	H-QTL144	Condition-specific	expressed.WBA.chun	5	7040035	7069725	2.3573e-08	sf507042098
L1446	H-QTL144	Condition-specific	expressed.WBD.chun	5	5361254	5371664	5.54577e-15	sf505361872
L1447	H-QTL144	Condition-specific	expressed.WBD.chun	5	7040035	7070273	1.66008e-10	sf507042098
L1449	H-QTL144	Condition-specific	expressed.WBR.chun	5	5361254	5371664	8.28473e-20	sf505361872
L1450	H-QTL144	Condition-specific	expressed.WBR.chun	5	7040035	7070273	3.84087e-10	sf507041779
L1467	H-QTL144	Condition-specific	Endo.dominant.FL.youhua	5	7338965	7346299	1.59601e-09	sf507341827
L1494	H-QTL144	Condition-specific	Endo.dominant.WBD.youhua	5	5398885	5443119	8.39677e-08	sf505402743
L1495	H-QTL144	Condition-specific	Endo.dominant.WBD.youhua	5	7040035	7043343	1.55968e-08	sf507042098
L1503	H-QTL144	Condition-specific	Endo.dominant.WBR.youhua	5	7039783	7043343	1.28529e-08	sf507043343
L1508	H-QTL144	Condition-specific	Endo.dominant.WBA	5	7040035	7043343	3.21112e-08	sf507042098
L1510	H-QTL144	Condition-specific	Endo.dominant.WBD	5	7040035	7043343	1.73645e-10	sf507042098
L1515	H-QTL144	Condition-specific	Endo.dominant.WBR	5	6950400	7043343	1.0271e-10	sf507041779
L1580	H-QTL144	Phenotypic-plasticity	plasticity.gcr.lp.QTL5.1	5	4589760	6220084	6.34776e-20	sf505373469/sf505373470
L1587	H-QTL144	Phenotypic-mean	plasticity.gcr.mean.QTL5.1	5	4773098	5887719	7.5664e-13	sf505361872
L1596	H-QTL144	Phenotypic-plasticity	plasticity.gcr.nlp.QTL5.1	5	4837139	6247513	2.4425e-16	sf505358734
L1606	H-QTL144	Phenotypic-mean	plasticity.wbr.mean.QTL5.1	5	3248662	6248119	4.26774e-17	sf505375552
L1630	H-QTL144	Phenotypic-mean	plasticity.wca.mean.QTL5.1	5	3247773	3522957	4.11957e-06	sf503432158
L1631	H-QTL144	Phenotypic-mean	plasticity.wca.mean.QTL5.2	5	4779848	5023437	1.04623e-06	sf504798981
L1632	H-QTL144	Phenotypic-mean	plasticity.wca.mean.QTL5.3	5	5371507	5378959	4.35798e-07	sf505377285
L1643	H-QTL144	Phenotypic-plasticity	plasticity.wca.nlp.QTL5.1	5	4776496	6246945	6.64042e-10	sf505375122/sf505375145
L1670	H-QTL144	Phenotypic-plasticity	plasticity.wcd.nlp.QTL5.1	5	4790640	6219943	1.47664e-08	sf505375122/sf505375145
L1678	H-QTL144	Phenotypic-plasticity	plasticity.wcr.lp.QTL5.1	5	5371507	5378959	2.59859e-06	sf505375764/sf505375771
L1700	H-QTL144	Phenotypic-plasticity	plasticity.wcr.nlp.QTL5.1	5	4790640	6239180	2.58515e-08	sf505375122/sf505375145
L1218	H-QTL145	Condition-specific	gw5.japonica.13WH-17WH_WCA	5	8021010	8296528	7.973e-18	sf508133210
L370	H-QTL146	Condition-specific	All.13WH-12WH_WBR	5	8622631	8623567	4.35791e-07	sf508623567
L1183	H-QTL146	Condition-specific	gw5.indica.13WH-13HN_WBR	5	8622695	8624927	4.868e-07	sf508624927
L669	H-QTL147	Condition-specific	indica.13WH-12WH_WBR	5	10120014	10121539	2.42807e-07	sf510121539
L1048	H-QTL148	Condition-specific	GW5.indica.12WH_WBR	5	14141112	14571254	8.419e-07	sf514295628
L1057	H-QTL148	Condition-specific	GW5.indica.13WH-12WH_WBR	5	14154107	14477420	2.078e-07	sf514287486
L1279	H-QTL148	Grain-shape	NullWx.indica.GW	5	14490939	14492304	2.852e-09	sf514492304
L3	H-QTL149	Environment-specific	All.12WH_WBR	5	20166405	21533403	3.05566e-08	sf520703446
L41	H-QTL149	Environment-specific	All.13WH_WBR	5	17237807	18042823	1.63285e-06	sf517997602
L98	H-QTL149	Environment-specific	All.14WH_WCR	5	18349859	18799309	2.51774e-07	sf518520975
L99	H-QTL149	Environment-specific	All.14WH_WCR	5	19810998	19866138	4.13254e-06	sf519822266
L112	H-QTL149	Environment-specific	All.13HN_GCR	5	16032721	16324203	7.43023e-06	sf516226849
L129	H-QTL149	Environment-specific	All.14WH_GCR	5	16016901	16409697	6.13931e-08	sf516247008
L130	H-QTL149	Environment-specific	All.14WH_GCR	5	17091097	17146807	2.68306e-07	sf517098330
L183	H-QTL149	Environment-specific	All.12WH_WCA	5	18349859	18379301	1.58807e-05	sf518355407
L326	H-QTL149	Environment-specific	All.14WH_WCA	5	18351590	18362679	3.40671e-07	sf518352051
L394	H-QTL149	Condition-specific	All.13WH-12WH_WCD	5	19402541	19965467	1.53919e-07	sf519635032
L482	H-QTL149	Condition-specific	All.121314WH_WCA	5	18351439	18379056	2.13922e-08	sf518352051
L552	H-QTL149	Grain-shape	All.GW	5	16191941	16289922	3.49454e-07	sf516289917
L600	H-QTL149	Condition-specific	indica.12WH_WCR	5	18666075	21025448	2.1841e-09	sf520114895
L626	H-QTL149	Condition-specific	indica.13WH-14WH_FL	5	19791883	19830747	1.01755e-05	sf519829485
L749	H-QTL149	Condition-specific	indica.GW	5	15746445	15747165	1.18286e-08	sf515747165
L784	H-QTL149	Condition-specific	japonica.13HN_GCR	5	16598066	18613434	8.79414e-08	sf517928153
L827	H-QTL149	Condition-specific	japonica.13HN_GCA	5	18507666	18705032	1.7283e-09	sf518616133
L911	H-QTL149	Condition-specific	GW5.whole.13WH_WBR	5	17073202	17365704	3.541e-07	sf517176081
L912	H-QTL149	Condition-specific	GW5.whole.13WH_WBR	5	18520921	18798772	1.874e-07	sf518559760
L990	H-QTL149	Condition-specific	GW5.whole.121417WCR	5	18483408	18707688	2.585e-08	sf518601507
L1108	H-QTL149	Condition-specific	gw5.whole.13HN_WBR	5	19162282	19169220	6.254e-06	sf519166218
L1284	H-QTL149	Condition-specific	NullWx.japonica.12WH_WBR	5	14977610	16408334	3.343e-07	sf516183080
L1286	H-QTL149	Condition-specific	NullWx.japonica.14WH_WBR	5	15011165	16408088	6.117e-06	sf516187971
L1292	H-QTL149	Condition-specific	NullWx.japonica.121417WBR	5	14902701	16431881	1.107e-07	sf515806149
L1316	H-QTL149	Grain-shape	NullWx.japonica.GL	5	17874703	17894583	6.072e-07	sf517886583
L1319	H-QTL149	Grain-shape	NullWx.japonica.GW	5	15760173	16402486	3.792e-08	sf515867448
L1581	H-QTL149	Phenotypic-plasticity	plasticity.gcr.lp.QTL5.2	5	16032720	17106316	2.50449e-07	sf516283766/sf516283771
L1633	H-QTL149	Phenotypic-mean	plasticity.wca.mean.QTL5.4	5	18349859	18919713	3.40772e-07	sf518498935
L1654	H-QTL149	Phenotypic-mean	plasticity.wcd.mean.QTL5.1	5	18351439	18767017	4.08738e-06	sf518520975
L1690	H-QTL149	Phenotypic-mean	plasticity.wcr.mean.QTL5.2	5	18349859	18874512	1.02953e-07	sf518601507
L51	H-QTL15	Environment-specific	All.13WH_WBR	1	22818623	23118090	6.7207e-06	sf122938961
L133	H-QTL15	Environment-specific	All.14WH_GCR	1	23071190	23297761	2.43318e-06	sf123166136
L316	H-QTL15	Environment-specific	All.14WH_WBD	1	24413364	24440852	3.30914e-06	sf124415984
L506	H-QTL15	Condition-specific	All.121314WH_GCR	1	23166136	23214224	2.33352e-06	sf123166136
L635	H-QTL15	Condition-specific	indica.12WH_GCA	1	23276337	23298538	4.03802e-06	sf123277129/sf123277182
L867	H-QTL15	Condition-specific	japonica.13WH-13HN_WCR	1	23092474	23573514	2.23028e-09	sf123573514
L1052	H-QTL15	Condition-specific	GW5.indica.14WH_WBR	1	23702354	23893941	1.202e-08	sf123891465
L1344	H-QTL15	Condition-specific	white_core.WCA-MEAN	1	23758028	24020923	1.41708e-07	sf124020923
L1353	H-QTL15	Condition-specific	only_HT.0-1	1	23896780	24036059	1.39896e-09	sf124026995/sf124027002
L1385	H-QTL15	Condition-specific	expressed.HTyouhua.dingxing	1	23723777	24036467	1.69619e-09	sf124026995/sf124027002
L1457	H-QTL15	Condition-specific	expressed.WCA.chun	1	23094067	24934480	1.40048e-07	sf124020923
L1474	H-QTL15	Condition-specific	Endo.dominant.HT.youhua.dingxing	1	23918215	24031472	1.68407e-09	sf124026995/sf124027002
L1609	H-QTL15	Phenotypic-plasticity	plasticity.wbr.nlp.QTL1.2	1	24005180	24021430	2.57641e-06	sf124019370
L1610	H-QTL15	Phenotypic-plasticity	plasticity.wbr.nlp.QTL1.3	1	24375314	24520175	6.8406e-06	sf124513729
L100	H-QTL150	Environment-specific	All.14WH_WCR	5	22607549	23111136	6.87368e-08	sf522756506
L257	H-QTL150	Environment-specific	All.13HN_WCA	5	22687030	23095740	9.42246e-13	sf523095740
L327	H-QTL150	Environment-specific	All.14WH_WCA	5	22739848	22991086	1.00192e-06	sf522907022/sf522907023
L329	H-QTL150	Environment-specific	All.14WH_WCD	5	22739848	22991086	1.14776e-10	sf522963044
L1437	H-QTL150	Condition-specific	expressed.WCD.youhua	5	22907022	22947673	2.35179e-11	sf522907022/sf522907023
L1634	H-QTL150	Phenotypic-mean	plasticity.wca.mean.QTL5.5	5	22752955	23113875	4.61584e-06	sf523111136
L1655	H-QTL150	Phenotypic-mean	plasticity.wcd.mean.QTL5.2	5	22680547	23113875	6.81326e-07	sf523111136
L1691	H-QTL150	Phenotypic-mean	plasticity.wcr.mean.QTL5.3	5	22630928	23132996	3.29548e-08	sf523076309
L164	H-QTL151	Condition-specific	All.13WH-14WH_WCR	5	23435968	23590886	1.44733e-06	sf523494264
L179	H-QTL151	Environment-specific	All.12WH_WBD	5	23460326	23476036	8.89427e-06	sf523466291
L560	H-QTL151	Grain-shape	All.LWR	5	23447019	23807411	4.25824e-09	sf523757585
L568	H-QTL151	Grain-shape	All.GT	5	23435425	23475220	6.86462e-11	sf523435425
L101	H-QTL152	Environment-specific	All.14WH_WCR	5	24724466	24774862	8.39058e-06	sf524774862
L754	H-QTL152	Condition-specific	indica.GT	5	24768468	25142224	3.92385e-07	sf525085746
L184	H-QTL153	Environment-specific	All.12WH_WCA	5	26097877	26257831	9.24703e-06	sf526246648
L195	H-QTL153	Environment-specific	All.12WH_WCD	5	26097877	26261900	1.4975e-06	sf526246252
L1656	H-QTL153	Phenotypic-mean	plasticity.wcd.mean.QTL5.3	5	26097877	26266429	2.05111e-06	sf526246252
L776	H-QTL154	Condition-specific	japonica.14WH_WBR	5	26990824	27145823	1.35041e-06	sf527113520
L780	H-QTL154	Condition-specific	japonica.12WH_GCR	5	26965755	27145823	3.92098e-08	sf527145437
L783	H-QTL154	Condition-specific	japonica.13HN_GCR	5	26887598	27145823	1.06052e-07	sf527120090
L793	H-QTL154	Condition-specific	japonica.14WH_GCR	5	26993646	27145823	1.3272e-08	sf527060518
L828	H-QTL154	Condition-specific	japonica.13HN_GCA	5	26928790	27329456	1.11168e-09	sf526993001
L844	H-QTL154	Condition-specific	japonica.14WH_FL	5	26992344	27327236	1.18822e-14	sf527227456/sf527237185
L855	H-QTL154	Condition-specific	japonica.14WH_GCA	5	26992344	26993001	4.86281e-11	sf526992344
L888	H-QTL154	Condition-specific	japonica.GW	5	26867295	27204382	2.65757e-12	sf527055292
L891	H-QTL154	Condition-specific	japonica.GT	5	27037655	27145823	6.15736e-10	sf527129282
L1164	H-QTL155	Grain-shape	gw5.whole.GT	5	27788392	28219775	5.607e-07	sf528219775
L1359	H-QTL156	Condition-specific	only_HT.0-1	5	29036515	29044695	7.57824e-07	sf529039450
L1393	H-QTL156	Condition-specific	expressed.HTyouhua.dingxing	5	29036515	29041062	8.51871e-07	sf529039450
L1479	H-QTL156	Condition-specific	Endo.dominant.HT.youhua.dingxing	5	29036515	29041062	8.41638e-07	sf529039450
L642	H-QTL157	Condition-specific	indica.13HN_WBA	5	29381709	29389445	1.41025e-06	sf529381709
L45	H-QTL158	Environment-specific	All.13WH_WBR	6	365330	453369	2.64733e-06	sf600384438
L4	H-QTL159	Environment-specific	All.12WH_WBR	6	1604359	1777638	6.79747e-07	sf601764762
L16	H-QTL159	Environment-specific	All.13HN_WBR	6	1603766	1829211	3.60203e-12	sf601764762
L46	H-QTL159	Environment-specific	All.13WH_WBR	6	1605080	1830161	9.58342e-06	sf601643652
L47	H-QTL159	Environment-specific	All.13WH_WBR	6	1605080	1672741	9.58342e-06	sf601643652
L48	H-QTL159	Environment-specific	All.13WH_WBR	6	1730809	1830161	1.06607e-05	sf601777638
L64	H-QTL159	Environment-specific	All.14WH_WBR	6	1603766	1778127	2.05982e-12	sf601764762
L197	H-QTL159	Environment-specific	All.12WH_FL	6	1641235	1885253	1.24259e-17	sf601825636
L211	H-QTL159	Environment-specific	All.12WH_GCA	6	1654285	1885253	1.81656e-15	sf601825636
L226	H-QTL159	Environment-specific	All.12WH_GCD	6	1778127	1885253	2.32803e-15	sf601825636
L239	H-QTL159	Environment-specific	All.13HN_WBA	6	1619143	1781193	5.38636e-09	sf601778127
L244	H-QTL159	Environment-specific	All.13HN_WBD	6	1655047	1778127	1.22454e-09	sf601764762
L267	H-QTL159	Environment-specific	All.13HN_FL	6	1730809	1885253	1.57829e-47	sf601778127
L274	H-QTL159	Environment-specific	All.13HN_GCA	6	1730809	1885253	1.54048e-26	sf601778127
L287	H-QTL159	Environment-specific	All.13HN_GCD	6	1778127	1825636	6.87063e-23	sf601778127
L301	H-QTL159	Environment-specific	All.13WH_WCD	6	1221815	1458329	2.22061e-08	sf601400266
L305	H-QTL159	Environment-specific	All.14WH_WBA	6	1730809	1778127	4.04276e-10	sf601764762
L313	H-QTL159	Environment-specific	All.14WH_WBD	6	1718720	1778127	3.7449e-11	sf601764762
L334	H-QTL159	Environment-specific	All.14WH_FL	6	1730809	1885253	5.65899e-38	sf601778127
L347	H-QTL159	Environment-specific	All.14WH_GCA	6	1778127	1885253	3.05339e-22	sf601825636
L361	H-QTL159	Environment-specific	All.14WH_GCD	6	1778127	1825636	1.26178e-18	sf601825636
L467	H-QTL159	Condition-specific	All.121314WH_WBR	6	1619143	1778127	1.5786e-13	sf601764762
L472	H-QTL159	Condition-specific	All.121314WH_WBA	6	1655047	1778127	6.33389e-10	sf601764762
L476	H-QTL159	Condition-specific	All.121314WH_WBD	6	1655047	1778127	3.93921e-09	sf601764762
L491	H-QTL159	Condition-specific	All.121314WH_FL	6	1730809	1885253	1.17257e-36	sf601778127
L499	H-QTL159	Condition-specific	All.121314WH_GCR	6	1622444	1778127	5.3731e-16	sf601764762
L514	H-QTL159	Condition-specific	All.121314WH_GCA	6	1586239	1778127	9.98559e-13	sf601764762
L525	H-QTL159	Condition-specific	All.121314WH_GCD	6	1730809	1917996	5.15575e-10	sf601764762
L760	H-QTL159	Condition-specific	japonica.12WH_WBR	6	883241	1177492	9.22565e-08	sf601177492
L765	H-QTL159	Condition-specific	japonica.13WH_WBR	6	1886148	2240283	3.89906e-08	sf601939947
L773	H-QTL159	Condition-specific	japonica.14WH_WBR	6	1393032	1626514	2.87625e-09	sf601393032
L856	H-QTL159	Condition-specific	japonica.14WH_GCA	6	991321	1213253	1.60212e-07	sf600991321
L879	H-QTL159	Condition-specific	japonica.121314WH_WBR	6	1145801	1626514	1.63609e-06	sf601393032
L892	H-QTL159	Condition-specific	japonica.GT	6	679939	1212718	9.64863e-08	sf600853176
L1098	H-QTL159	Condition-specific	gw5.whole.13HN_WBR	6	1623272	1830348	3.7e-16	sf601778127
L1111	H-QTL159	Condition-specific	gw5.whole.14WH_WBR	6	1604937	1962129	3.198e-14	sf601764762
L1121	H-QTL159	Condition-specific	gw5.whole.17WH_WBR	6	1778127	1831116	1.404e-07	sf601778127
L1123	H-QTL159	Condition-specific	gw5.whole.121417WBR	6	1622257	1831116	1.311e-10	sf601778127
L1133	H-QTL159	Condition-specific	gw5.whole.13HN_WBA	6	1764762	1778127	2.898e-08	sf601778127
L1174	H-QTL159	Condition-specific	gw5.indica.13HN_WBR	6	1603766	1831116	1.296e-30	sf601813429
L1175	H-QTL159	Condition-specific	gw5.indica.121417WBR	6	1603766	1831116	1.252e-13	sf601778127
L1191	H-QTL159	Condition-specific	gw5.indica.121417WBA	6	1635034	1830348	2.46e-08	sf601778127
L1204	H-QTL159	Condition-specific	gw5.japonica.13HN_WBR	6	1764762	1825636	4.426e-07	sf601778127
L1208	H-QTL159	Condition-specific	gw5.japonica.14WH_WBR	6	1730809	1962129	1.015e-06	sf601730809
L1238	H-QTL159	Condition-specific	NullWx.indica.13HN_WBR	6	1603766	1667418	1.305e-06	sf601643678/sf601643683
L1358	H-QTL159	Condition-specific	only_HT.0-1	6	927497	1608793	7.40877e-08	sf601481844
L1364	H-QTL159	Condition-specific	FL.FL	6	1730809	1825636	3.13351e-39	sf601778127
L1369	H-QTL159	Condition-specific	WBR.WBR	6	1635048	1778127	7.83855e-16	sf601764762
L1379	H-QTL159	Condition-specific	expressed.FLyouhua	6	1718117	1930237	1.01159e-39	sf601778127
L1394	H-QTL159	Condition-specific	expressed.HTyouhua.dingxing	6	927497	1608793	8.38525e-08	sf601481844
L1403	H-QTL159	Condition-specific	expressed.WBA.youhua	6	1730809	1778127	1.94114e-13	sf601764762
L1413	H-QTL159	Condition-specific	expressed.WBD.youhua	6	1730809	1778127	2.37375e-14	sf601764762
L1426	H-QTL159	Condition-specific	expressed.WBR.youhua	6	1644807	1778127	6.87046e-16	sf601764762
L1468	H-QTL159	Condition-specific	Endo.dominant.FL.youhua	6	1630306	1776119	9.44365e-20	sf601764762
L1485	H-QTL159	Condition-specific	Endo.dominant.WBA.youhua	6	1664556	1775556	1.48668e-13	sf601764762
L1491	H-QTL159	Condition-specific	Endo.dominant.WBD.youhua	6	1630021	1775556	8.91031e-15	sf601764762
L1501	H-QTL159	Condition-specific	Endo.dominant.WBR.youhua	6	1630021	1775617	2.10631e-17	sf601764762
L1529	H-QTL159	Phenotypic-mean	plasticity.fl.mean.QTL6.1	6	1604359	1930237	5.17159e-36	sf601778127
L1549	H-QTL159	Phenotypic-mean	plasticity.gca.mean.QTL6.1	6	1635034	1930237	2.26047e-23	sf601825636
L1569	H-QTL159	Phenotypic-mean	plasticity.gcd.mean.QTL6.1	6	1635034	1892419	7.78634e-23	sf601825636
L1607	H-QTL159	Phenotypic-mean	plasticity.wbr.mean.QTL6.1	6	1603766	1825636	6.59893e-13	sf601764762
L1614	H-QTL159	Phenotypic-plasticity	plasticity.wbr.nlp.QTL6.1	6	1713649	1792979	7.75353e-10	sf601778127
L1103	H-QTL16	Condition-specific	gw5.whole.13HN_WBR	1	25068664	25181047	5.486e-07	sf125167369
L5	H-QTL160	Environment-specific	All.12WH_WBR	6	3241410	3340564	7.90261e-05	sf603293095
L17	H-QTL160	Environment-specific	All.13HN_WBR	6	3268498	3334865	4.39863e-05	sf603296914
L65	H-QTL160	Environment-specific	All.14WH_WBR	6	3281668	3326133	4.96578e-05	sf603291967
L227	H-QTL160	Environment-specific	All.12WH_GCD	6	3238306	3307167	2.02769e-07	sf603238306
L288	H-QTL160	Environment-specific	All.13HN_GCD	6	3238306	3307167	1.27507e-09	sf603238306
L581	H-QTL160	Condition-specific	indica.12WH_WBR	6	3267512	3407310	3.30564e-07	sf603291985
L588	H-QTL160	Condition-specific	indica.13HN_WBR	6	3267512	3438655	2.34649e-10	sf603293187
L596	H-QTL160	Condition-specific	indica.14WH_WBR	6	3267512	3407310	2.46024e-08	sf603267512
L638	H-QTL160	Condition-specific	indica.12WH_GCA	6	3290333	3509983	1.31485e-11	sf603407310
L640	H-QTL160	Condition-specific	indica.13HN_WBA	6	3267512	3434162	1.80966e-08	sf603306622
L644	H-QTL160	Condition-specific	indica.13HN_FL	6	3271441	3439879	1.78657e-58	sf603407310
L647	H-QTL160	Condition-specific	indica.13HN_GCA	6	3290333	3439805	2.50248e-24	sf603407310
L655	H-QTL160	Condition-specific	indica.14WH_FL	6	3267512	3439879	8.46149e-36	sf603407310
L658	H-QTL160	Condition-specific	indica.14WH_GCA	6	3290333	3509983	6.88006e-18	sf603407310
L725	H-QTL160	Condition-specific	indica.121314WH_WBR	6	3267512	3430437	2.94623e-09	sf603377993
L730	H-QTL160	Condition-specific	indica.121314WH_WBA	6	3267512	3425054	5.36207e-08	sf603407310
L732	H-QTL160	Condition-specific	indica.121314WH_FL	6	3267512	3439879	1.02455e-43	sf603407310
L738	H-QTL160	Condition-specific	indica.121314WH_GCR	6	3267512	3433211	5.48118e-10	sf603377993
L743	H-QTL160	Condition-specific	indica.121314WH_GCA	6	3271441	3434182	3.84904e-08	sf603407310
L6	H-QTL161	Environment-specific	All.12WH_WBR	6	4243242	4708260	1.32132e-05	sf604466382/sf604466390
L18	H-QTL161	Environment-specific	All.13HN_WBR	6	4250862	4540052	3.21979e-05	sf604480224
L66	H-QTL161	Environment-specific	All.14WH_WBR	6	4263568	4608980	4.43995e-06	sf604444400/sf604444707
L68	H-QTL161	Environment-specific	All.12WH_WCR	6	4154404	4414298	3.63494e-08	sf604396184
L185	H-QTL161	Environment-specific	All.12WH_WCA	6	4154404	4502168	8.79484e-08	sf604396184
L188	H-QTL161	Environment-specific	All.12WH_WCD	6	4154404	4610691	2.08276e-10	sf604396184
L306	H-QTL161	Environment-specific	All.14WH_WBA	6	4424553	4535906	5.20074e-07	sf604444400/sf604444707
L314	H-QTL161	Environment-specific	All.14WH_WBD	6	4414349	4608980	3.51088e-07	sf604444400/sf604444707
L468	H-QTL161	Condition-specific	All.121314WH_WBR	6	4287189	4549203	5.79477e-07	sf604480224
L473	H-QTL161	Condition-specific	All.121314WH_WBA	6	4328276	4535906	1.95651e-07	sf604466382/sf604466390
L477	H-QTL161	Condition-specific	All.121314WH_WBD	6	4328276	4540077	1.32525e-07	sf604466382/sf604466390
L486	H-QTL161	Condition-specific	All.121314WH_WCA	6	4154404	4502168	1.5713e-06	sf604196892
L739	H-QTL161	Condition-specific	indica.121314WH_GCR	6	4681909	4890712	2.03258e-06	sf604701656
L982	H-QTL161	Condition-specific	GW5.whole.12WH_WCR	6	4396184	4536894	2.315e-09	sf604502168
L988	H-QTL161	Condition-specific	GW5.whole.121417WCR	6	3536067	4536484	4.054e-07	sf604502168
L991	H-QTL161	Condition-specific	GW5.whole.13WH-12WH_WCR	6	3976140	4629200	2.625e-09	sf604396185
L997	H-QTL161	Condition-specific	GW5.whole.13WH-14WH_WCR	6	3976140	4480102	2.839e-08	sf604396185
L1006	H-QTL161	Condition-specific	GW5.whole.12WH_WCA	6	4482187	4536894	5.497e-10	sf604502168
L1099	H-QTL161	Condition-specific	gw5.whole.13HN_WBR	6	4494595	4540077	3.822e-07	sf604524511
L1346	H-QTL161	Condition-specific	white_core.WCD-MEAN	6	4128191	4536894	1.03257e-12	sf604502168
L1349	H-QTL161	Condition-specific	white_core.WCR-MEAN	6	4128191	4548082	6.16001e-09	sf604307953/sf604526660
L1434	H-QTL161	Condition-specific	expressed.WCA.youhua	6	4396184	4396185	2.98574e-10	sf604396184
L1436	H-QTL161	Condition-specific	expressed.WCD.youhua	6	4387233	4480102	5.07341e-13	sf604396184
L1458	H-QTL161	Condition-specific	expressed.WCD.chun	6	4234568	4563200	2.53788e-09	sf604236997
L1460	H-QTL161	Condition-specific	expressed.WCR.chun	6	4234568	4536894	6.61947e-09	sf604307953/sf604526660
L1516	H-QTL161	Condition-specific	Endo.dominant.WCD	6	4366390	4541605	2.35107e-09	sf604366390/sf604374393
L1518	H-QTL161	Condition-specific	Endo.dominant.WCR	6	4190384	4541605	4.50163e-09	sf604526660
L1622	H-QTL161	Phenotypic-plasticity	plasticity.wca.lp.QTL6.1	6	4154437	4280292	4.69261e-06	sf604172836
L1657	H-QTL161	Phenotypic-mean	plasticity.wcd.mean.QTL6.1	6	4185369	4553351	2.94261e-06	sf604502168
L388	H-QTL162	Condition-specific	All.13WH-12WH_WCA	6	5998225	6199650	3.2004e-07	sf606193718
L147	H-QTL163	Condition-specific	All.13WH-14WH_WBR	6	6630972	7167988	4.1767e-07	sf606997305
L173	H-QTL163	Condition-specific	All.13WH-14WH_FL	6	6678464	8728896	4.1978e-07	sf608728896
L240	H-QTL163	Environment-specific	All.13HN_WBA	6	7941756	7958157	1.14796e-05	sf607957293
L368	H-QTL163	Condition-specific	All.13WH-12WH_WBR	6	6997305	7084662	2.38422e-06	sf606997305
L397	H-QTL163	Condition-specific	All.13WH-12WH_FL	6	8271887	8281663	1.26883e-09	sf608280541
L398	H-QTL163	Condition-specific	All.13WH-12WH_FL	6	6667045	7207371	2.2179e-06	sf606678464
L406	H-QTL163	Condition-specific	All.13WH-12WH_GCA	6	8271790	8298066	1.87263e-07	sf608280541
L407	H-QTL163	Condition-specific	All.13WH-12WH_GCA	6	6678464	7055096	1.06874e-05	sf607055096
L412	H-QTL163	Condition-specific	All.13WH-13HN_WBR	6	6631133	7109523	4.87152e-07	sf606997305
L444	H-QTL163	Condition-specific	All.13WH-13HN_FL	6	6670092	7130088	1.00677e-06	sf606926881
L445	H-QTL163	Condition-specific	All.13WH-13HN_FL	6	7468391	8833017	1.22956e-06	sf608150426
L500	H-QTL163	Condition-specific	All.121314WH_GCR	6	6894685	6996347	1.05943e-06	sf606996347
L516	H-QTL163	Condition-specific	All.121314WH_GCA	6	6678464	7096348	1.78162e-07	sf606744644
L517	H-QTL163	Condition-specific	All.121314WH_GCA	6	7671742	8188703	2.03658e-06	sf607954612
L526	H-QTL163	Condition-specific	All.121314WH_GCD	6	6678464	6926881	4.30619e-07	sf606925831
L527	H-QTL163	Condition-specific	All.121314WH_GCD	6	7941772	7963684	8.49755e-07	sf607954612
L618	H-QTL163	Condition-specific	indica.13WH-14WH_WBR	6	7473615	8016057	5.52278e-08	sf607926168
L627	H-QTL163	Condition-specific	indica.13WH-14WH_FL	6	7499316	7990181	9.11304e-07	sf607502317
L645	H-QTL163	Condition-specific	indica.13HN_FL	6	7621794	8009148	4.9527e-13	sf607752333
L670	H-QTL163	Condition-specific	indica.13WH-12WH_WBR	6	7941007	8004195	2.42768e-06	sf607994766
L693	H-QTL163	Condition-specific	indica.13WH-12WH_GCA	6	7502317	7544962	5.02377e-07	sf607502317
L696	H-QTL163	Condition-specific	indica.13WH-13HN_WBR	6	7473946	8016057	1.94509e-07	sf608007557
L709	H-QTL163	Condition-specific	indica.13WH-13HN_FL	6	7499316	8009148	8.0869e-08	sf607759660
L712	H-QTL163	Condition-specific	indica.13WH-13HN_GCA	6	7499316	7990181	5.8589e-08	sf607544962
L720	H-QTL163	Condition-specific	indica.13WH-14WH_GCA	6	7502317	7816836	7.98635e-08	sf607502317
L740	H-QTL163	Condition-specific	indica.121314WH_GCR	6	7682149	8009148	8.44399e-08	sf607933596
L744	H-QTL163	Condition-specific	indica.121314WH_GCA	6	7475353	8009148	1.58736e-08	sf607919905
L781	H-QTL163	Condition-specific	japonica.12WH_GCR	6	8724962	8915081	4.78362e-11	sf608791883
L794	H-QTL163	Condition-specific	japonica.14WH_GCR	6	8277260	9577895	2.56291e-10	sf608740041
L889	H-QTL163	Condition-specific	japonica.GW	6	8253893	8949118	4.0825e-07	sf608911129/sf608915081
L935	H-QTL163	Condition-specific	GW5.whole.13WH-13HN_WBR	6	6631041	7172684	1.4e-07	sf606960296/sf606960337
L941	H-QTL163	Condition-specific	GW5.whole.13WH-12WH_WBR	6	6641008	7069783	3.049e-07	sf606937144
L1018	H-QTL163	Condition-specific	GW5.whole.13WH-12WH_FL	6	6680578	6954289	2.22e-10	sf606680578
L1027	H-QTL163	Condition-specific	GW5.whole.13WH-13HN_FL	6	6669303	6934348	1.45e-08	sf606680578
L1136	H-QTL163	Condition-specific	gw5.whole.13WH-12WH_FL	6	8272905	8281663	2.11e-07	sf608272905
L1168	H-QTL163	Grain-shape	gw5.whole.TGW	6	8384595	8687594	2.602e-08	sf608384595
L1188	H-QTL163	Condition-specific	gw5.indica.17WH_WBA	6	8037026	8039284	2.008e-07	sf608039284/sf608039243
L1260	H-QTL163	Condition-specific	NullWx.indica.13WH-14WH_WBR	6	6631123	7108665	1.901e-07	sf607027254
L1266	H-QTL163	Condition-specific	NullWx.indica.13WH-13HN_WBR	6	6632396	7108349	8.664e-07	sf607056161
L1302	H-QTL163	Condition-specific	NullWx.japonica.13WH-12WH_FL	6	8240788	8371625	1.908e-08	sf608240956
L1395	H-QTL163	Condition-specific	expressed.HTyouhua.dingxing	6	8597263	8627067	8.12259e-06	sf608597263
L1492	H-QTL163	Condition-specific	Endo.dominant.WBD.youhua	6	6726587	7007885	2.45589e-06	sf606996347
L1522	H-QTL163	Phenotypic-plasticity	plasticity.fl.lp.QTL6.1	6	8042167	8728896	2.97277e-07	sf608280541
L1542	H-QTL163	Phenotypic-plasticity	plasticity.gca.lp.QTL6.1	6	6678464	7054239	4.6541e-06	sf606736292
L1543	H-QTL163	Phenotypic-plasticity	plasticity.gca.lp.QTL6.2	6	8038339	8728896	1.28908e-06	sf608150426
L1564	H-QTL163	Phenotypic-plasticity	plasticity.gcd.lp.QTL6.1	6	8082556	8289274	7.97048e-07	sf608091558
L1573	H-QTL163	Phenotypic-plasticity	plasticity.gcd.nlp.QTL6.1	6	8079537	8185199	1.48076e-07	sf608110690
L1602	H-QTL163	Phenotypic-plasticity	plasticity.wbr.lp.QTL6.1	6	6632264	7102934	6.8473e-08	sf606997305
L766	H-QTL164	Condition-specific	japonica.13WH_WBR	6	9921926	10530668	2.50672e-06	sf610479330
L307	H-QTL165	Environment-specific	All.14WH_WBA	6	11135105	11166679	4.09423e-06	sf611157193
L501	H-QTL165	Condition-specific	All.121314WH_GCR	6	11157193	11166679	6.26735e-07	sf611157193
L656	H-QTL165	Condition-specific	indica.14WH_FL	6	11130296	12454040	2.8302e-16	sf611536732/sf611537146
L660	H-QTL165	Condition-specific	indica.14WH_GCA	6	11130296	11147300	1.2561e-08	sf611136223
L661	H-QTL165	Condition-specific	indica.14WH_GCA	6	11536732	11537194	1.37204e-08	sf611536732/sf611537146
L662	H-QTL165	Condition-specific	indica.14WH_GCA	6	12429319	12476966	4.56177e-09	sf612429319
L734	H-QTL165	Condition-specific	indica.121314WH_FL	6	11132556	11140860	5.40084e-15	sf611140860
L735	H-QTL165	Condition-specific	indica.121314WH_FL	6	11536597	11537194	3.42372e-16	sf611536732/sf611537146
L736	H-QTL165	Condition-specific	indica.121314WH_FL	6	12429319	12476966	4.92974e-16	sf612454040
L1122	H-QTL165	Condition-specific	gw5.whole.17WH_WBR	6	12337154	12344846	2.674e-06	sf612344462
L1370	H-QTL165	Condition-specific	WBR.WBR	6	11136082	11166679	8.96793e-08	sf611157193
L1427	H-QTL165	Condition-specific	expressed.WBR.youhua	6	11136082	11166679	1.07718e-07	sf611157193
L1493	H-QTL165	Condition-specific	Endo.dominant.WBD.youhua	6	11139005	11142337	7.71325e-06	sf611141344/sf611141437
L1502	H-QTL165	Condition-specific	Endo.dominant.WBR.youhua	6	11139895	11142337	3.63126e-07	sf611141344/sf611141437
L150	H-QTL166	Condition-specific	All.13WH-14WH_WBR	6	13013478	13054463	7.57238e-05	sf613053845
L761	H-QTL167	Condition-specific	japonica.12WH_WBR	6	13832797	14395264	4.12358e-08	sf613837262
L893	H-QTL167	Condition-specific	japonica.GT	6	13832797	14395264	1.21234e-07	sf614298841
L565	H-QTL168	Grain-shape	All.LWR	6	14540380	14540380	1.07737e-13	sf614540380
L894	H-QTL169	Condition-specific	japonica.GT	6	15678216	15704172	7.48748e-08	sf615678216
L945	H-QTL17	Condition-specific	GW5.whole.13WH-12WH_WBR	1	25318565	25694431	8.229e-07	sf125559074
L1054	H-QTL17	Condition-specific	GW5.indica.13WH-12WH_WBR	1	25314758	25694431	1.673e-07	sf125559074
L869	H-QTL170	Condition-specific	japonica.13WH-13HN_WCR	6	15704989	15713298	1.88581e-08	sf615711166
L50	H-QTL171	Environment-specific	All.13WH_WBR	6	17586136	17654731	6.04346e-05	sf617594520
L69	H-QTL172	Environment-specific	All.12WH_WCR	6	23968231	24270018	1.11515e-08	sf623968231
L85	H-QTL172	Environment-specific	All.14WH_WCR	6	17736745	17779099	2.75497e-13	sf617777828/sf617778385
L189	H-QTL172	Environment-specific	All.12WH_WCD	6	23968231	24258792	1.18645e-09	sf623968231
L198	H-QTL172	Environment-specific	All.12WH_FL	6	24456117	24770602	3.5937e-10	sf624466776
L212	H-QTL172	Environment-specific	All.12WH_GCA	6	24444834	24500468	1.44781e-10	sf624466776
L228	H-QTL172	Environment-specific	All.12WH_GCD	6	24444834	24668130	7.17906e-12	sf624466776
L302	H-QTL172	Environment-specific	All.13WH_WCD	6	17723123	18000348	3.33643e-09	sf617911343
L303	H-QTL172	Environment-specific	All.13WH_WCD	6	19164015	19463004	1.12692e-08	sf619433989
L308	H-QTL172	Environment-specific	All.14WH_WBA	6	24439901	24770602	8.5143e-07	sf624728223
L335	H-QTL172	Environment-specific	All.14WH_FL	6	19907034	20178539	1.50865e-12	sf619931124
L336	H-QTL172	Environment-specific	All.14WH_FL	6	24439550	25002632	1.25052e-12	sf624491376/sf624491476
L348	H-QTL172	Environment-specific	All.14WH_GCA	6	24471157	24500468	5.22953e-11	sf624491376/sf624491476
L362	H-QTL172	Environment-specific	All.14WH_GCD	6	24456117	24500468	1.08493e-12	sf624491376/sf624491476
L492	H-QTL172	Condition-specific	All.121314WH_FL	6	24439550	24739747	3.7686e-11	sf624491376/sf624491476
L502	H-QTL172	Condition-specific	All.121314WH_GCR	6	24727680	24742175	4.21426e-07	sf624730339
L515	H-QTL172	Condition-specific	All.121314WH_GCA	6	24722255	24748712	4.86764e-07	sf624730339
L639	H-QTL172	Condition-specific	indica.12WH_GCA	6	22953877	24973371	3.27252e-06	sf622953877
L646	H-QTL172	Condition-specific	indica.13HN_FL	6	22952000	22994089	1.07535e-15	sf622953877
L648	H-QTL172	Condition-specific	indica.13HN_GCA	6	22937279	23274358	1.24396e-09	sf622953877
L657	H-QTL172	Condition-specific	indica.14WH_FL	6	22953877	22991858	4.84987e-16	sf622953877
L659	H-QTL172	Condition-specific	indica.14WH_GCA	6	22952000	22992361	1.74278e-09	sf622953877
L721	H-QTL172	Condition-specific	indica.13WH-14WH_GCA	6	24409752	24760858	1.71252e-06	sf624474755
L733	H-QTL172	Condition-specific	indica.121314WH_FL	6	22953877	22991858	1.36966e-14	sf622953877
L774	H-QTL172	Condition-specific	japonica.14WH_WBR	6	21574868	21575442	4.29402e-06	sf621574868
L782	H-QTL172	Condition-specific	japonica.12WH_GCR	6	22367477	22387054	1.89366e-06	sf622387054
L819	H-QTL172	Condition-specific	japonica.13HN_FL	6	21456286	21668920	2.53986e-16	sf621584735
L829	H-QTL172	Condition-specific	japonica.13HN_GCA	6	21584735	21668920	1.32952e-10	sf621584735
L845	H-QTL172	Condition-specific	japonica.14WH_FL	6	21456286	21584735	3.88058e-13	sf621584735
L857	H-QTL172	Condition-specific	japonica.14WH_GCA	6	21130158	21668920	4.01811e-09	sf621609922
L881	H-QTL172	Condition-specific	japonica.121314WH_GCR	6	21552172	21584735	7.41319e-08	sf621574868
L913	H-QTL172	Condition-specific	GW5.whole.13WH_WBR	6	23611891	23694387	1.409e-06	sf623694387
L965	H-QTL172	Condition-specific	GW5.whole.17WH_WBA	6	23648313	23670903	1.353e-09	sf623663505
L971	H-QTL172	Condition-specific	GW5.whole.13WH-17WH_WBA	6	23648313	23670903	1.328e-10	sf623663505
L985	H-QTL172	Condition-specific	GW5.whole.17WH_WCR	6	22539265	22672582	4.306e-08	sf622539265
L1019	H-QTL172	Condition-specific	GW5.whole.13WH-12WH_FL	6	21364219	21380120	5.502e-07	sf621366226/sf621366367
L1080	H-QTL172	Condition-specific	GW5.japonica.17WH_WBR	6	19097759	23268492	2.958e-07	sf623268492
L1084	H-QTL172	Condition-specific	GW5.japonica.13WH-12WH_FL	6	21300559	21459582	8.238e-08	sf621459073
L1085	H-QTL172	Condition-specific	GW5.japonica.13WH-12WH_FL	6	22822462	23002515	1.166e-07	sf622870713/sf622870741
L1100	H-QTL172	Condition-specific	gw5.whole.13HN_WBR	6	18133079	18222711	1.547e-07	sf618173745/sf618174655
L1101	H-QTL172	Condition-specific	gw5.whole.13HN_WBR	6	22385314	22394160	5.885e-08	sf622394098
L1112	H-QTL172	Condition-specific	gw5.whole.14WH_WBR	6	24439721	24450955	3.953e-07	sf624450955
L1113	H-QTL172	Condition-specific	gw5.whole.14WH_WBR	6	18016794	19426749	3.24e-08	sf618881619
L1135	H-QTL172	Condition-specific	gw5.whole.12WH_WBA	6	20405224	20935620	1.534e-08	sf620935620
L1209	H-QTL172	Condition-specific	gw5.japonica.14WH_WBR	6	18143185	19271282	7.884e-07	sf618881619
L1230	H-QTL172	Grain-shape	gw5.japonica.LWR	6	20772531	20914988	3.216e-07	sf620876422
L1291	H-QTL172	Condition-specific	NullWx.japonica.17WH_WBR	6	21418234	21593035	1.617e-06	sf621593035
L1396	H-QTL172	Condition-specific	expressed.HTyouhua.dingxing	6	23610741	23654621	5.02898e-06	sf623614648
L1461	H-QTL172	Condition-specific	expressed.WCR.chun	6	20221377	20254329	5.14e-06	sf620254329
L1469	H-QTL172	Condition-specific	Endo.dominant.FL.youhua	6	24456117	24499228	8.89661e-09	sf624498731/sf624499228
L1530	H-QTL172	Phenotypic-mean	plasticity.fl.mean.QTL6.2	6	24440474	24500468	1.33871e-09	sf624491376/sf624491476
L1550	H-QTL172	Phenotypic-mean	plasticity.gca.mean.QTL6.2	6	24456117	24500468	1.86319e-08	sf624491376/sf624491476
L1570	H-QTL172	Phenotypic-mean	plasticity.gcd.mean.QTL6.2	6	24456117	24500468	1.49069e-08	sf624491376/sf624491476
L1588	H-QTL172	Phenotypic-mean	plasticity.gcr.mean.QTL6.1	6	23026222	23127920	1.88909e-09	sf623116844
L1635	H-QTL172	Phenotypic-mean	plasticity.wca.mean.QTL6.1	6	17660224	18000348	2.18249e-07	sf617911343
L1658	H-QTL172	Phenotypic-mean	plasticity.wcd.mean.QTL6.2	6	17660224	18092242	1.76215e-08	sf617911343
L1679	H-QTL172	Phenotypic-plasticity	plasticity.wcr.lp.QTL6.1	6	17660224	18198178	2.71197e-08	sf617911343
L1680	H-QTL172	Phenotypic-plasticity	plasticity.wcr.lp.QTL6.2	6	19003736	19484938	6.84908e-08	sf619433989
L149	H-QTL173	Condition-specific	All.13WH-14WH_WBR	6	26039534	26092997	9.05423e-05	sf626045979
L369	H-QTL173	Condition-specific	All.13WH-12WH_WBR	6	26039534	26089312	2.91585e-06	sf626053688
L379	H-QTL173	Condition-specific	All.13WH-12WH_WBD	6	26046006	26077267	4.47068e-07	sf626077267
L399	H-QTL173	Condition-specific	All.13WH-12WH_FL	6	26044672	26077267	3.15175e-06	sf626053688
L942	H-QTL173	Condition-specific	GW5.whole.13WH-12WH_WBR	6	26039534	26089052	3.52e-06	sf626075969
L968	H-QTL173	Condition-specific	GW5.whole.13WH-12WH_WBA	6	25983801	26293644	4.989e-08	sf626080356
L1020	H-QTL173	Condition-specific	GW5.whole.13WH-12WH_FL	6	26046006	26384190	1.601e-09	sf626355715
L1026	H-QTL173	Condition-specific	GW5.whole.13WH-13HN_FL	6	26030130	26388515	2.687e-10	sf626355715
L49	H-QTL174	Environment-specific	All.13WH_WBR	6	27562642	27620914	1.90386e-05	sf627573854
L70	H-QTL174	Environment-specific	All.12WH_WCR	6	28342450	28413505	9.86547e-09	sf628342450
L86	H-QTL174	Environment-specific	All.14WH_WCR	6	27901031	28896115	2.93942e-17	sf628342450
L148	H-QTL174	Condition-specific	All.13WH-14WH_WBR	6	28497291	28584601	3.27959e-06	sf628569772
L190	H-QTL174	Environment-specific	All.12WH_WCD	6	28102685	28413505	2.31677e-09	sf628393027/sf628393456
L330	H-QTL174	Environment-specific	All.14WH_WCD	6	28342450	28896115	1.67478e-09	sf628393027/sf628393456
L676	H-QTL174	Condition-specific	indica.13WH-12WH_WBD	6	27506142	27642058	2.21641e-06	sf627532152
L846	H-QTL174	Condition-specific	japonica.14WH_FL	6	26945903	28199706	2.9974e-19	sf626963685
L862	H-QTL174	Condition-specific	japonica.13WH-12WH_FL	6	28808018	29135508	1.03049e-07	sf629027331
L989	H-QTL174	Condition-specific	GW5.whole.121417WCR	6	28342450	28413505	9.917e-08	sf628342450
L1127	H-QTL174	Condition-specific	gw5.whole.13WH-17WH_WBR	6	29123556	29149306	1.306e-06	sf629123556
L1259	H-QTL174	Condition-specific	NullWx.indica.13WH-14WH_WBR	6	28497291	28589968	2.239e-06	sf628584169
L1433	H-QTL174	Condition-specific	expressed.WCA.youhua	6	28877982	28962199	2.49963e-11	sf628917015
L1659	H-QTL174	Phenotypic-mean	plasticity.wcd.mean.QTL6.3	6	28342450	28413505	1.59287e-09	sf628342450
L1692	H-QTL174	Phenotypic-mean	plasticity.wcr.mean.QTL6.1	6	27386268	28413505	9.90739e-10	sf628342450
L7	H-QTL175	Environment-specific	All.12WH_WBR	6	29689689	29732356	5.07139e-05	sf629720042
L199	H-QTL175	Environment-specific	All.12WH_FL	6	29701210	29738646	6.71615e-09	sf629712730
L213	H-QTL175	Environment-specific	All.12WH_GCA	6	29712730	29732308	7.31446e-07	sf629712730
L275	H-QTL175	Environment-specific	All.13HN_GCA	6	29694454	29732308	2.0033e-07	sf629701210
L337	H-QTL175	Environment-specific	All.14WH_FL	6	29701210	29732308	8.63699e-16	sf629701210
L493	H-QTL175	Condition-specific	All.121314WH_FL	6	29701210	29732308	2.83052e-12	sf629701210
L1365	H-QTL175	Condition-specific	FL.FL	6	29694454	29708962	7.61513e-14	sf629701210
L1380	H-QTL175	Condition-specific	expressed.FLyouhua	6	29694454	29708962	4.06351e-14	sf629701210
L1531	H-QTL175	Phenotypic-mean	plasticity.fl.mean.QTL6.3	6	29692562	29732308	1.31716e-11	sf629701210
L1551	H-QTL175	Phenotypic-mean	plasticity.gca.mean.QTL6.3	6	29694454	29732308	6.91301e-08	sf629701210
L1571	H-QTL175	Phenotypic-mean	plasticity.gcd.mean.QTL6.3	6	29694454	29732308	2.2085e-08	sf629701210
L1615	H-QTL175	Phenotypic-plasticity	plasticity.wbr.nlp.QTL6.2	6	29691623	29717239	1.94806e-10	sf629697290/sf629697701
L952	H-QTL176	Condition-specific	GW5.whole.13HN_WBA	6	30181091	30242983	5.149e-09	sf630181698
L553	H-QTL177	Grain-shape	All.GW	6	30518367	30589702	3.62588e-09	sf630585444
L575	H-QTL177	Grain-shape	All.TGW	6	30508482	30888029	1.45478e-09	sf630825342
L677	H-QTL177	Condition-specific	indica.13WH-12WH_WBD	6	30469083	31098255	3.33511e-07	sf630785558/sf630785576
L1169	H-QTL177	Grain-shape	gw5.whole.TGW	6	30591259	30836388	7.449e-09	sf630825395
L767	H-QTL178	Condition-specific	japonica.13WH_WBR	6	31230138	31242436	2.38339e-07	sf631241229
L771	H-QTL179	Condition-specific	japonica.13WH_WBR	7	2255	129689	4.21869e-07	sf700015732/sf700015760
L983	H-QTL179	Condition-specific	GW5.whole.12WH_WCR	7	407454	748502	2.124e-08	sf700748388
L1007	H-QTL179	Condition-specific	GW5.whole.12WH_WCA	7	553781	777612	5.639e-08	sf700658598
L1012	H-QTL179	Condition-specific	GW5.whole.13WH-12WH_WCA	7	537435	792123	2.273e-07	sf700716645
L1043	H-QTL179	Grain-shape	GW5.whole.GL	7	126555	409545	7.715e-07	sf700296043
L1068	H-QTL179	Condition-specific	GW5.indica.13WH-12WH_WCA	7	467871	792123	4.24e-08	sf700658598
L1454	H-QTL179	Condition-specific	expressed.WCA.chun	7	407454	766493	1.46762e-07	sf700748388
L9	H-QTL18	Environment-specific	All.12WH_WBR	1	27301891	27829504	1.11078e-06	sf127812981
L939	H-QTL18	Condition-specific	GW5.whole.13WH-13HN_WBR	1	27673470	27752988	3.356e-07	sf127688106/sf127698537
L946	H-QTL18	Condition-specific	GW5.whole.13WH-12WH_WBR	1	27685248	27752988	8.365e-07	sf127750049
L1055	H-QTL18	Condition-specific	GW5.indica.13WH-12WH_WBR	1	27330373	27752988	2.586e-06	sf127398520
L1375	H-QTL18	Condition-specific	WBR.WBR	1	27301891	27321566	1.1229e-06	sf127315633
L1429	H-QTL18	Condition-specific	expressed.WBR.youhua	1	27301891	27333497	4.85298e-07	sf127315633
L1505	H-QTL18	Condition-specific	Endo.dominant.WBR.youhua	1	27301891	27334289	2.08183e-07	sf127301891
L1605	H-QTL18	Phenotypic-mean	plasticity.wbr.mean.QTL1.1	1	27301891	27321566	7.18463e-07	sf127315633
L448	H-QTL180	Condition-specific	All.13WH-14WH_WBA	7	864222	1136911	1.90251e-05	sf700924276
L454	H-QTL180	Condition-specific	All.13WH-14WH_WBD	7	864482	1136911	8.04681e-06	sf700924276
L1072	H-QTL181	Grain-shape	GW5.indica.LWR	7	1471642	1479417	4.914e-08	sf701471642/sf701471912
L43	H-QTL182	Environment-specific	All.13WH_WBR	7	1583008	1792314	2.33576e-05	sf701702167
L151	H-QTL182	Condition-specific	All.13WH-14WH_WBR	7	1583008	1786165	1.26655e-07	sf701702167
L366	H-QTL182	Condition-specific	All.13WH-12WH_WBR	7	1583008	1786017	8.16555e-09	sf701702167
L374	H-QTL182	Condition-specific	All.13WH-12WH_WBD	7	1583008	1709082	3.70871e-09	sf701699881/sf701699895
L380	H-QTL182	Condition-specific	All.13WH-12WH_WBD	7	1583008	1786017	3.47729e-10	sf701699881/sf701699895
L409	H-QTL182	Condition-specific	All.13WH-13HN_WBR	7	1583008	1786165	1.35493e-08	sf701702167
L413	H-QTL182	Condition-specific	All.13WH-13HN_WBA	7	1583008	1709082	5.4732e-08	sf701702167
L417	H-QTL182	Condition-specific	All.13WH-13HN_WBD	7	1583008	1702482	2.13557e-08	sf701702167
L449	H-QTL182	Condition-specific	All.13WH-14WH_WBA	7	1583008	1709082	8.17756e-08	sf701699881/sf701699895
L455	H-QTL182	Condition-specific	All.13WH-14WH_WBD	7	1583008	1780952	3.57016e-08	sf701699881/sf701699895
L940	H-QTL182	Condition-specific	GW5.whole.13WH-12WH_WBR	7	1600909	1702482	3.347e-08	sf701700241/sf701701522
L1179	H-QTL182	Condition-specific	gw5.indica.13WH-14WH_WBR	7	1644315	1702167	9.07e-06	sf701685016
L1180	H-QTL182	Condition-specific	gw5.indica.13WH-13HN_WBR	7	1599994	1702167	3.753e-06	sf701702166/sf701702167
L1186	H-QTL182	Condition-specific	gw5.indica.13WH-12WH_WBR	7	1599994	1772519	9.475e-06	sf701702166/sf701702167
L1257	H-QTL182	Condition-specific	NullWx.indica.13WH-17WH_WBR	7	1663540	1664486	4.095e-06	sf701663719/sf701664422
L1264	H-QTL182	Condition-specific	NullWx.indica.13WH-13HN_WBR	7	1638371	1781765	3.116e-07	sf701702167
L1267	H-QTL182	Condition-specific	NullWx.indica.13WH-12WH_WBR	7	1637778	1786165	2.735e-07	sf701702167
L1603	H-QTL182	Phenotypic-plasticity	plasticity.wbr.lp.QTL7.1	7	1599994	1780952	1.07925e-08	sf701702167
L206	H-QTL183	Environment-specific	All.12WH_FL	7	4553748	4580937	4.83922e-06	sf704576575
L619	H-QTL183	Condition-specific	indica.13WH-14WH_WBR	7	4373691	4556081	1.3041e-07	sf704555478
L663	H-QTL183	Condition-specific	indica.13WH-12WH_WBR	7	4359106	4598186	5.13399e-09	sf704555478
L671	H-QTL183	Condition-specific	indica.13WH-12WH_WBD	7	4359106	4596956	3.58974e-09	sf704541666
L678	H-QTL183	Condition-specific	indica.13WH-12WH_WBD	7	4359106	4598186	3.78644e-10	sf704541666
L697	H-QTL183	Condition-specific	indica.13WH-13HN_WBR	7	4359106	4598186	3.04645e-09	sf704555478
L700	H-QTL183	Condition-specific	indica.13WH-13HN_WBA	7	4359106	4556081	5.81157e-08	sf704555478
L702	H-QTL183	Condition-specific	indica.13WH-13HN_WBD	7	4359106	4592348	1.56125e-08	sf704555478
L713	H-QTL183	Condition-specific	indica.13WH-14WH_WBA	7	4373691	4559924	4.88228e-08	sf704541666
L715	H-QTL183	Condition-specific	indica.13WH-14WH_WBD	7	4373691	4561527	2.76798e-08	sf704541666
L450	H-QTL184	Condition-specific	All.13WH-14WH_WBA	7	4861664	5142261	1.08718e-06	sf704922445
L791	H-QTL184	Condition-specific	japonica.13HN_GCR	7	4693470	5106648	4.03275e-06	sf705105639/sf705106648
L961	H-QTL184	Condition-specific	GW5.whole.14WH_WBA	7	4652076	4930167	8.459e-08	sf704652076
L1192	H-QTL185	Condition-specific	gw5.indica.121417WBA	7	5772804	5824528	4.763e-07	sf705786796
L242	H-QTL186	Environment-specific	All.13HN_WBA	7	6061745	6342171	1.86291e-07	sf706310582
L245	H-QTL186	Environment-specific	All.13HN_WBD	7	6061745	6341917	9.975e-09	sf706303669
L282	H-QTL186	Environment-specific	All.13HN_GCA	7	6418266	6492086	4.97998e-08	sf706439591
L318	H-QTL186	Environment-specific	All.14WH_WBD	7	5962720	6375887	3.90306e-07	sf706316775
L474	H-QTL186	Condition-specific	All.121314WH_WBA	7	6061745	6310582	4.7454e-07	sf706061745
L480	H-QTL186	Condition-specific	All.121314WH_WBD	7	6061745	6375887	6.71771e-08	sf706303669
L528	H-QTL186	Condition-specific	All.121314WH_GCD	7	6061745	6162230	2.30319e-09	sf706140688
L1324	H-QTL186	Condition-specific	white_belly.WBA-BLUP	7	6161021	6316775	5.40612e-10	sf706310582
L1328	H-QTL186	Condition-specific	white_belly.WBD-BLUP	7	6161021	6414808	2.65018e-11	sf706310582
L1417	H-QTL186	Condition-specific	expressed.WBD.youhua	7	6061745	6367255	2.05603e-07	sf706280466
L1444	H-QTL186	Condition-specific	expressed.WBA.chun	7	6164145	6433685	3.42995e-07	sf706316775
L1448	H-QTL186	Condition-specific	expressed.WBD.chun	7	6164145	6433685	2.10748e-08	sf706316775
L1496	H-QTL186	Condition-specific	Endo.dominant.WBD.youhua	7	6061745	6340531	5.01628e-07	sf706280466
L1511	H-QTL186	Condition-specific	Endo.dominant.WBD	7	6144448	6415110	2.06977e-07	sf706280466
L1152	H-QTL187	Grain-shape	gw5.whole.GW	7	7269610	7576477	8.737e-07	sf707494433
L1051	H-QTL188	Condition-specific	GW5.indica.14WH_WBR	7	8633652	8633662	7.135e-12	sf708633652
L1014	H-QTL189	Condition-specific	GW5.whole.13WH-14WH_WCA	7	9293846	9341985	2.856e-08	sf709317355
L1546	H-QTL19	Phenotypic-mean	plasticity.gca.mean.QTL1.2	1	28594858	28616889	8.03971e-07	sf128601489
L686	H-QTL190	Condition-specific	indica.13WH-12WH_GCR	7	10060115	10413710	2.11226e-08	sf710060115
L775	H-QTL190	Condition-specific	japonica.14WH_WBR	7	12377475	12697160	3.21325e-07	sf712427101
L815	H-QTL190	Condition-specific	japonica.13HN_WBA	7	12648922	12649550	6.25686e-07	sf712649243
L1081	H-QTL190	Condition-specific	GW5.japonica.17WH_WBR	7	10943235	13686816	7.495e-07	sf711949942
L1086	H-QTL190	Condition-specific	GW5.japonica.13WH-14WH_FL	7	10333222	14585778	9.143e-10	sf711202675/sf711202959
L1463	H-QTL190	Condition-specific	expressed.WCR.chun	7	14489467	14489688	5.96355e-07	sf714489592
L229	H-QTL191	Environment-specific	All.12WH_GCD	7	14737941	14772823	2.12731e-08	sf714750334/sf714750995
L1275	H-QTL192	Condition-specific	NullWx.indica.17WH_WCA	7	16515445	16930240	4.694e-12	sf716571416
L1623	H-QTL192	Phenotypic-plasticity	plasticity.wca.lp.QTL7.1	7	16514945	16930240	8.03131e-09	sf716571416
L1693	H-QTL192	Phenotypic-mean	plasticity.wcr.mean.QTL7.1	7	16491177	16694785	6.99047e-07	sf716570134
L810	H-QTL193	Condition-specific	japonica.12WH_GCA	7	18082148	18132789	2.18299e-10	sf718087614
L858	H-QTL193	Condition-specific	japonica.14WH_GCA	7	18075775	18132789	3.36275e-09	sf718126858/sf718127404
L1227	H-QTL194	Grain-shape	gw5.japonica.GL	7	18480441	18480463	1.381e-06	sf718480459
L42	H-QTL195	Environment-specific	All.13WH_WBR	7	22387873	22522810	1.77258e-06	sf722522614
L159	H-QTL195	Condition-specific	All.13WH-14WH_WCR	7	19653203	24900593	3.20394e-09	sf720095687
L205	H-QTL195	Environment-specific	All.12WH_FL	7	19585923	19630021	4.22569e-07	sf719627143
L241	H-QTL195	Environment-specific	All.13HN_WBA	7	20974634	21645010	1.41183e-08	sf721303227
L271	H-QTL195	Environment-specific	All.13HN_FL	7	19370525	20162655	1.27245e-08	sf719586429/sf719597975
L283	H-QTL195	Environment-specific	All.13HN_GCA	7	19370150	20162655	3.9981e-07	sf720162655
L289	H-QTL195	Environment-specific	All.13WH_WCA	7	22108620	22218711	8.58462e-13	sf722108620
L290	H-QTL195	Environment-specific	All.13WH_WCA	7	23311804	23408607	1.78424e-08	sf723375674
L294	H-QTL195	Environment-specific	All.13WH_WCD	7	22108620	22218711	1.18658e-11	sf722108620
L295	H-QTL195	Environment-specific	All.13WH_WCD	7	23358006	23387919	3.08042e-08	sf723384756
L353	H-QTL195	Environment-specific	All.14WH_GCA	7	19432618	19630138	5.46536e-07	sf719595510
L354	H-QTL195	Environment-specific	All.14WH_GCA	7	22313927	22522839	5.48843e-08	sf722454715
L384	H-QTL195	Condition-specific	All.13WH-12WH_WCA	7	22108620	22195322	3.87051e-13	sf722108620
L391	H-QTL195	Condition-specific	All.13WH-12WH_WCD	7	22108620	22212511	4.76227e-12	sf722108620
L425	H-QTL195	Condition-specific	All.13WH-13HN_WCR	7	19918481	20496903	3.56448e-08	sf719970560
L428	H-QTL195	Condition-specific	All.13WH-13HN_WCA	7	22040262	22218711	4.27134e-08	sf722188340/sf722192628
L429	H-QTL195	Condition-specific	All.13WH-13HN_WCA	7	24682278	24900593	1.1503e-08	sf724843651
L434	H-QTL195	Condition-specific	All.13WH-13HN_WCD	7	22078645	22218711	2.14715e-08	sf722214746/sf722215771
L461	H-QTL195	Condition-specific	All.13WH-14WH_WCA	7	22070832	22218711	8.57517e-08	sf722108620
L462	H-QTL195	Condition-specific	All.13WH-14WH_WCA	7	23358006	23408607	3.07612e-07	sf723384756
L463	H-QTL195	Condition-specific	All.13WH-14WH_WCA	7	24651956	24900593	6.35206e-07	sf724843651
L511	H-QTL195	Condition-specific	All.121314WH_GCR	7	18671629	18703566	8.06299e-08	sf718671629
L545	H-QTL195	Grain-shape	All.GL	7	18709620	19007116	3.67489e-07	sf718794462/sf718794484
L546	H-QTL195	Grain-shape	All.GL	7	19359018	19401423	1.55163e-06	sf719392137
L547	H-QTL195	Grain-shape	All.GL	7	21974064	22155994	1.09315e-06	sf722022724/sf722022756
L576	H-QTL195	Grain-shape	All.TGW	7	18639992	19004556	1.93713e-09	sf718639992
L577	H-QTL195	Grain-shape	All.TGW	7	22045417	22147231	8.88342e-08	sf722122868
L698	H-QTL195	Condition-specific	indica.13WH-13HN_WBR	7	23155226	23242063	2.35531e-05	sf723234165
L772	H-QTL195	Condition-specific	japonica.13WH_WBR	7	23848748	23951821	9.57704e-07	sf723859566/sf723874919
L792	H-QTL195	Condition-specific	japonica.13HN_GCR	7	18706111	18727438	1.48063e-06	sf718715847
L820	H-QTL195	Condition-specific	japonica.13HN_FL	7	22509381	22518839	3.5204e-12	sf722509381
L830	H-QTL195	Condition-specific	japonica.13HN_GCA	7	22509381	22531574	1.7015e-08	sf722509381
L847	H-QTL195	Condition-specific	japonica.14WH_FL	7	22518699	22518839	1.49375e-12	sf722518699
L999	H-QTL195	Condition-specific	GW5.whole.13WH-17WH_WCR	7	22108620	22226297	2.468e-07	sf722108620
L1000	H-QTL195	Condition-specific	GW5.whole.13WH_WCA	7	22108620	22227723	1.458e-09	sf722108620
L1001	H-QTL195	Condition-specific	GW5.whole.13WH_WCA	7	23358006	23408607	1.366e-07	sf723375674
L1093	H-QTL195	Grain-shape	GW5.japonica.GL	7	18756762	19007092	8.002e-08	sf718792119
L1129	H-QTL195	Condition-specific	gw5.whole.13WH-13HN_WBR	7	21442971	21462588	1.281e-06	sf721460808/sf721460820
L1170	H-QTL195	Grain-shape	gw5.whole.TGW	7	18810017	19407914	1.794e-09	sf719406861/sf719407260
L1178	H-QTL195	Condition-specific	gw5.indica.13WH-14WH_WBR	7	21344843	21462588	7.164e-06	sf721360770
L1181	H-QTL195	Condition-specific	gw5.indica.13WH-13HN_WBR	7	21344843	21462588	1.408e-06	sf721443042/sf721443043
L1205	H-QTL195	Condition-specific	gw5.japonica.13WH_WBR	7	22363126	22523277	3.579e-08	sf722423534
L1214	H-QTL195	Condition-specific	gw5.japonica.13WH-13HN_WBR	7	22525147	22928202	8.544e-08	sf722704965
L1215	H-QTL195	Condition-specific	gw5.japonica.13WH_WBA	7	22419474	22523277	2.218e-07	sf722419755
L1281	H-QTL195	Condition-specific	NullWx.japonica.13WH_WBR	7	22363126	22522810	6.917e-09	sf722423534
L1299	H-QTL195	Condition-specific	NullWx.japonica.13WH_WBA	7	22363126	22522614	2.426e-10	sf722423534
L1317	H-QTL195	Grain-shape	NullWx.japonica.GL	7	18858890	19010511	6.21e-07	sf719010511
L1470	H-QTL195	Condition-specific	Endo.dominant.FL.youhua	7	19598195	20162655	1.22645e-08	sf719598195/sf719600030
L1471	H-QTL195	Condition-specific	Endo.dominant.FL.youhua	7	22481046	22483882	4.27359e-07	sf722481046
L1512	H-QTL195	Condition-specific	Endo.dominant.WBD	7	22918718	23089909	1.01452e-05	sf723069984
L1532	H-QTL195	Phenotypic-mean	plasticity.fl.mean.QTL7.1	7	19431453	19633674	3.81857e-10	sf719587326
L1537	H-QTL195	Phenotypic-plasticity	plasticity.fl.nlp.QTL7.1	7	19627792	19934673	9.94307e-07	sf719727168
L1552	H-QTL195	Phenotypic-mean	plasticity.gca.mean.QTL7.1	7	19432622	19630138	5.77446e-09	sf719587326
L1572	H-QTL195	Phenotypic-mean	plasticity.gcd.mean.QTL7.1	7	19433620	19630138	3.06051e-09	sf719587326
L1397	H-QTL196	Condition-specific	expressed.HTyouhua.dingxing	7	25370331	25491097	8.31965e-07	sf725489148
L1506	H-QTL196	Condition-specific	Endo.dominant.WBR.youhua	7	25425643	25439420	5.27263e-07	sf725427062
L44	H-QTL197	Environment-specific	All.13WH_WBR	7	26532204	27107030	7.13117e-05	sf726813614
L152	H-QTL197	Condition-specific	All.13WH-14WH_WBR	7	26717561	26919784	1.30016e-06	sf726855164
L367	H-QTL197	Condition-specific	All.13WH-12WH_WBR	7	26782039	26919784	1.7843e-06	sf726836176
L375	H-QTL197	Condition-specific	All.13WH-12WH_WBD	7	26780589	26919784	2.42951e-08	sf726833584
L381	H-QTL197	Condition-specific	All.13WH-12WH_WBD	7	26782039	26919784	6.70861e-09	sf726855164
L410	H-QTL197	Condition-specific	All.13WH-13HN_WBR	7	26728061	26919784	7.59346e-06	sf726855164
L418	H-QTL197	Condition-specific	All.13WH-13HN_WBD	7	26822270	26919784	4.13935e-08	sf726855164
L446	H-QTL197	Condition-specific	All.13WH-13HN_FL	7	26802415	26836176	8.82465e-07	sf726813614
L456	H-QTL197	Condition-specific	All.13WH-14WH_WBD	7	26782039	26919784	5.863e-07	sf726855164
L1126	H-QTL197	Condition-specific	gw5.whole.13WH-17WH_WBR	7	26793318	26919784	2.151e-08	sf726919784
L1130	H-QTL197	Condition-specific	gw5.whole.13WH-13HN_WBR	7	26836176	26855164	1.728e-06	sf726855164
L1132	H-QTL197	Condition-specific	gw5.whole.13WH-12WH_WBR	7	26833584	26919784	1.436e-07	sf726855164
L1137	H-QTL197	Condition-specific	gw5.whole.13WH-12WH_FL	7	26782039	26855164	9.452e-07	sf726836176
L1142	H-QTL197	Condition-specific	gw5.whole.13WH-13HN_FL	7	26803371	26813614	1.289e-07	sf726813614
L1147	H-QTL197	Condition-specific	gw5.whole.13WH-17WH_FL	7	26793318	26825551	1.211e-06	sf726793318
L1176	H-QTL197	Condition-specific	gw5.indica.13WH-17WH_WBR	7	26778573	26855164	8.567e-08	sf726780379
L1177	H-QTL197	Condition-specific	gw5.indica.13WH-14WH_WBR	7	26780379	26813614	2.538e-07	sf726808503
L1182	H-QTL197	Condition-specific	gw5.indica.13WH-13HN_WBR	7	26778573	26855164	9.69e-09	sf726808503
L1185	H-QTL197	Condition-specific	gw5.indica.13WH-12WH_WBR	7	26778573	26919784	6.656e-08	sf726855164
L1193	H-QTL197	Condition-specific	gw5.indica.13WH-12WH_WBA	7	26778573	26919784	8.457e-08	sf726855164
L1194	H-QTL197	Condition-specific	gw5.indica.13WH-14WH_FL	7	26808503	26813614	1.184e-06	sf726808503
L1198	H-QTL197	Condition-specific	gw5.indica.13WH-17WH_FL	7	26780379	26846109	4.363e-07	sf726808503
L1256	H-QTL197	Condition-specific	NullWx.indica.13WH-17WH_WBR	7	26780916	26855164	4.811e-07	sf726822270
L1258	H-QTL197	Condition-specific	NullWx.indica.13WH-14WH_WBR	7	26717561	26919784	2.336e-07	sf726796526
L1265	H-QTL197	Condition-specific	NullWx.indica.13WH-13HN_WBR	7	26793318	26855164	3.102e-07	sf726808503
L1268	H-QTL197	Condition-specific	NullWx.indica.13WH-12WH_WBR	7	26780916	26855164	1.322e-07	sf726793318
L1523	H-QTL197	Phenotypic-plasticity	plasticity.fl.lp.QTL7.1	7	26795466	26836176	3.51985e-06	sf726813614
L1604	H-QTL197	Phenotypic-plasticity	plasticity.wbr.lp.QTL7.2	7	26717561	26919784	1.41724e-06	sf726855164
L1002	H-QTL198	Condition-specific	GW5.whole.13WH_WCA	7	27250146	27250199	4.823e-07	sf727250146
L174	H-QTL199	Condition-specific	All.13WH-14WH_FL	7	27503238	27612873	8.83005e-07	sf727588489
L403	H-QTL199	Condition-specific	All.13WH-12WH_FL	7	27471489	27634387	1.72382e-07	sf727588489
L447	H-QTL199	Condition-specific	All.13WH-13HN_FL	7	27458854	27645886	6.99401e-06	sf727588489
L1138	H-QTL199	Condition-specific	gw5.whole.13WH-12WH_FL	7	27500031	27612873	5.869e-07	sf727588489
L1524	H-QTL199	Phenotypic-plasticity	plasticity.fl.lp.QTL7.2	7	27530929	27612873	2.03145e-06	sf727588489
L426	H-QTL2	Condition-specific	All.13WH-13HN_WCR	1	1960848	2093280	1.68673e-07	sf102077276
L393	H-QTL20	Condition-specific	All.13WH-12WH_WCD	1	31523443	31735485	4.14674e-08	sf131597461
L548	H-QTL200	Grain-shape	All.GL	7	28285987	28289938	1.4246e-05	sf728285987
L137	H-QTL201	Environment-specific	All.14WH_GCR	7	29453773	29660728	3.51238e-06	sf729491685/sf729491846
L620	H-QTL201	Condition-specific	indica.13WH-14WH_WBR	7	29508123	29695872	1.40425e-06	sf729695872
L628	H-QTL201	Condition-specific	indica.13WH-14WH_FL	7	29638675	29695872	1.54693e-06	sf729644732
L664	H-QTL201	Condition-specific	indica.13WH-12WH_WBR	7	29372916	29695872	1.94585e-06	sf729695872
L672	H-QTL201	Condition-specific	indica.13WH-12WH_WBD	7	29587775	29695872	3.11539e-08	sf729682254
L679	H-QTL201	Condition-specific	indica.13WH-12WH_WBD	7	29595611	29695872	4.03612e-08	sf729695872
L685	H-QTL201	Condition-specific	indica.13WH-12WH_FL	7	29591156	29695872	4.52523e-07	sf729695872
L699	H-QTL201	Condition-specific	indica.13WH-13HN_WBR	7	29512618	29695872	2.39849e-06	sf729695872
L708	H-QTL201	Condition-specific	indica.13WH-13HN_FL	7	29633044	29695872	1.74377e-08	sf729644732
L921	H-QTL201	Condition-specific	GW5.whole.12WH_WBR	7	28876503	29573460	3.26e-07	sf729340763
L927	H-QTL201	Condition-specific	GW5.whole.121417WBR	7	28876503	29506298	9.557e-08	sf729340763
L1047	H-QTL201	Condition-specific	GW5.indica.12WH_WBR	7	29340763	29673842	4.605e-08	sf729340763
L621	H-QTL202	Condition-specific	indica.13WH-14WH_WBR	8	431	77052	1.06431e-06	sf800013068
L673	H-QTL202	Condition-specific	indica.13WH-12WH_WBD	8	8406	60443	3.97398e-08	sf800013068
L680	H-QTL202	Condition-specific	indica.13WH-12WH_WBD	8	8406	60443	6.82122e-09	sf800013068
L703	H-QTL202	Condition-specific	indica.13WH-13HN_WBD	8	13068	77237	3.28058e-08	sf800013068
L71	H-QTL203	Environment-specific	All.12WH_WCR	8	1561897	1572055	4.84306e-08	sf801570078
L102	H-QTL203	Environment-specific	All.14WH_WCR	8	1553120	1593656	2.28058e-07	sf801570078
L487	H-QTL203	Condition-specific	All.121314WH_WCA	8	1561897	1573204	5.70899e-07	sf801561897/sf801562301
L529	H-QTL203	Condition-specific	All.121314WH_GCD	8	1561897	1572055	1.58902e-07	sf801561897/sf801562301
L914	H-QTL203	Condition-specific	GW5.whole.13WH_WBR	8	1272748	1659692	7.774e-07	sf801659692
L1064	H-QTL203	Condition-specific	GW5.indica.17WH_WCA	8	1160206	1549147	2.424e-08	sf801483308
L1636	H-QTL203	Phenotypic-mean	plasticity.wca.mean.QTL8.1	8	1553120	1573204	8.23858e-08	sf801570078
L1660	H-QTL203	Phenotypic-mean	plasticity.wcd.mean.QTL8.1	8	1553120	1573204	1.09249e-08	sf801570078
L1681	H-QTL203	Phenotypic-plasticity	plasticity.wcr.lp.QTL8.1	8	1370017	1572055	6.42678e-07	sf801570078
L1332	H-QTL204	Condition-specific	white_belly.WBD-BLUP	8	1822669	1874529	6.42514e-07	sf801872140
L1416	H-QTL204	Condition-specific	expressed.WBD.youhua	8	1720142	1976175	2.10889e-06	sf801720142
L118	H-QTL205	Environment-specific	All.13HN_GCR	8	5545297	5595990	2.05297e-05	sf805546589
L138	H-QTL205	Environment-specific	All.14WH_GCR	8	5233647	5990932	6.25167e-07	sf805595990
L187	H-QTL205	Environment-specific	All.12WH_WCD	8	5543461	5544026	1.41767e-13	sf805543492
L215	H-QTL205	Environment-specific	All.12WH_GCA	8	5234447	5641047	1.15412e-08	sf805259961/sf805260415
L230	H-QTL205	Environment-specific	All.12WH_GCD	8	4900196	5641047	8.91876e-13	sf805259961/sf805260415
L272	H-QTL205	Environment-specific	All.13HN_FL	8	2849960	2955941	5.55371e-11	sf802850057
L273	H-QTL205	Environment-specific	All.13HN_FL	8	4475796	4847549	2.00849e-11	sf804512160
L319	H-QTL205	Environment-specific	All.14WH_WBD	8	5380810	5450006	4.50077e-07	sf805431201
L331	H-QTL205	Environment-specific	All.14WH_WCD	8	6318193	6582129	2.32625e-08	sf806365345
L355	H-QTL205	Environment-specific	All.14WH_GCA	8	5243889	5598126	4.48201e-09	sf805595990
L363	H-QTL205	Environment-specific	All.14WH_GCD	8	5237660	5558555	1.24756e-11	sf805259961/sf805260415
L378	H-QTL205	Condition-specific	All.13WH-12WH_WBD	8	5261001	5418672	6.4798e-07	sf805288155
L414	H-QTL205	Condition-specific	All.13WH-13HN_WBA	8	5287780	6358388	9.9502e-07	sf805473827
L419	H-QTL205	Condition-specific	All.13WH-13HN_WBD	8	5325405	6358388	1.54302e-06	sf805974375
L495	H-QTL205	Condition-specific	All.121314WH_FL	8	2830333	2955941	1.55809e-11	sf802850057
L821	H-QTL205	Condition-specific	japonica.13HN_FL	8	4383957	4614473	3.703e-13	sf804614473
L831	H-QTL205	Condition-specific	japonica.13HN_GCA	8	4077485	4622789	3.90162e-11	sf804614473
L848	H-QTL205	Condition-specific	japonica.14WH_FL	8	4382939	4614473	2.09865e-15	sf804614473
L960	H-QTL205	Condition-specific	GW5.whole.14WH_WBA	8	5426159	5431201	2.989e-07	sf805431201
L976	H-QTL205	Condition-specific	GW5.whole.13WH-17WH_WBA	8	3307386	3543409	3.508e-07	sf803329921
L998	H-QTL205	Condition-specific	GW5.whole.13WH-14WH_WCR	8	3149884	3261223	5.371e-08	sf803224816/sf803224823
L1015	H-QTL205	Condition-specific	GW5.whole.13WH-14WH_WCA	8	3111818	3184828	6.258e-07	sf803176265
L1333	H-QTL205	Condition-specific	white_belly.WBD-BLUP	8	5359766	5466281	3.9264e-07	sf805380810/sf805382033
L1362	H-QTL205	Condition-specific	only_HT.HT-BLUP	8	2635042	3276553	3.09113e-08	sf803045830
L1363	H-QTL205	Condition-specific	only_HT.HT-BLUP	8	3945916	4156517	8.64737e-07	sf804008693
L1382	H-QTL205	Condition-specific	expressed.FLyouhua	8	4480993	5259961	5.46474e-10	sf804847549
L1398	H-QTL205	Condition-specific	expressed.HTyouhua.dingxing	8	3951034	4008693	1.84175e-06	sf803952084
L1402	H-QTL205	Condition-specific	expressed.HTyouhua.mean	8	2635042	4156517	1.91012e-07	sf803176175
L1409	H-QTL205	Condition-specific	expressed.WBA.youhua	8	5363543	5451679	9.50592e-07	sf805424473
L1415	H-QTL205	Condition-specific	expressed.WBD.youhua	8	5363543	5451732	1.35618e-07	sf805427987
L1472	H-QTL205	Condition-specific	Endo.dominant.FL.youhua	8	4846271	4847549	1.10172e-09	sf804847549
L1483	H-QTL205	Condition-specific	Endo.dominant.HT.youhua.mean	8	2917203	3277258	3.60572e-07	sf803117193/sf803117241
L1484	H-QTL205	Condition-specific	Endo.dominant.HT.youhua.mean	8	3962539	4008693	1.00319e-06	sf804008693
L1489	H-QTL205	Condition-specific	Endo.dominant.WBA.youhua	8	5363543	5450203	2.46014e-06	sf805363543/sf805422774
L1497	H-QTL205	Condition-specific	Endo.dominant.WBD.youhua	8	5363543	5450203	5.2708e-07	sf805380810
L1513	H-QTL205	Condition-specific	Endo.dominant.WBD	8	5359766	5380810	3.56433e-07	sf805380810
L1553	H-QTL205	Phenotypic-mean	plasticity.gca.mean.QTL8.1	8	5237660	5641047	2.06044e-07	sf805358468
L1582	H-QTL205	Phenotypic-plasticity	plasticity.gcr.lp.QTL8.1	8	5545297	5598126	1.17727e-06	sf805595990
L1661	H-QTL206	Phenotypic-mean	plasticity.wcd.mean.QTL8.2	8	7654739	7717088	2.46451e-07	sf807670219
L1021	H-QTL207	Condition-specific	GW5.whole.13WH-12WH_FL	8	7884929	7977947	9.631e-11	sf807922490
L1028	H-QTL207	Condition-specific	GW5.whole.13WH-13HN_FL	8	7884929	7969561	3.89e-10	sf807922490
L488	H-QTL208	Condition-specific	All.121314WH_WCA	8	8264947	8278712	3.7055e-07	sf808264947
L1637	H-QTL208	Phenotypic-mean	plasticity.wca.mean.QTL8.2	8	8132338	8294812	7.08856e-07	sf808264597
L1662	H-QTL208	Phenotypic-mean	plasticity.wcd.mean.QTL8.3	8	8264597	8294472	1.92613e-08	sf808278712
L56	H-QTL209	Environment-specific	All.13WH_WBR	8	8481304	8743355	6.75164e-05	sf808550665
L216	H-QTL209	Environment-specific	All.12WH_GCA	8	8326526	8649101	8.358e-07	sf808522917
L231	H-QTL209	Environment-specific	All.12WH_GCD	8	8326526	8638293	5.12006e-10	sf808522917
L432	H-QTL21	Condition-specific	All.13WH-13HN_WCA	1	31926603	32240046	5.12637e-07	sf132050776
L1155	H-QTL21	Grain-shape	gw5.whole.GW	1	32043603	32378530	3.731e-07	sf132119962
L1440	H-QTL21	Condition-specific	expressed.WCD.youhua	1	32085794	32302568	1.27064e-09	sf132085794
L103	H-QTL210	Environment-specific	All.14WH_WCR	8	16003955	16235147	2.7225e-07	sf816155598
L119	H-QTL210	Environment-specific	All.13HN_GCR	8	9849618	10085658	1.13713e-06	sf809888023
L139	H-QTL210	Environment-specific	All.14WH_GCR	8	9833309	10144178	1.1564e-06	sf809936059
L207	H-QTL210	Environment-specific	All.12WH_FL	8	12623305	12644361	1.70256e-08	sf812638672
L530	H-QTL210	Condition-specific	All.121314WH_GCD	8	10465366	15321065	9.07227e-09	sf810838691
L566	H-QTL210	Grain-shape	All.LWR	8	12091783	14031108	9.88033e-13	sf812483724
L674	H-QTL210	Condition-specific	indica.13WH-12WH_WBD	8	9988606	10214440	2.97778e-07	sf810055817
L681	H-QTL210	Condition-specific	indica.13WH-12WH_WBD	8	9988606	10214644	6.81255e-08	sf810009361
L836	H-QTL210	Condition-specific	japonica.13WH_FL	8	15190624	16166797	6.64193e-08	sf815386726
L838	H-QTL210	Condition-specific	japonica.13WH_GCA	8	15387694	15976254	4.44601e-07	sf815387694
L863	H-QTL210	Condition-specific	japonica.13WH-12WH_FL	8	16142703	16154691	2.0002e-07	sf816147134
L887	H-QTL210	Condition-specific	japonica.GL	8	13960701	14970529	2.77338e-08	sf814060283
L896	H-QTL210	Condition-specific	japonica.TGW	8	13583522	13771930	2.07004e-09	sf813603062
L928	H-QTL210	Condition-specific	GW5.whole.121417WBR	8	15900638	16030479	1.86e-06	sf816008935
L1092	H-QTL210	Grain-shape	GW5.japonica.GL	8	10134744	10310117	8.445e-08	sf810289806
L1097	H-QTL210	Grain-shape	GW5.japonica.TGW	8	10134744	10920296	3.834e-07	sf810158862
L1139	H-QTL210	Condition-specific	gw5.whole.13WH-12WH_FL	8	13650042	13650285	1.178e-06	sf813650285
L1338	H-QTL210	Condition-specific	white_belly.WBR-BLUP	8	9833309	10144178	2.59927e-08	sf809888023
L1554	H-QTL210	Phenotypic-mean	plasticity.gca.mean.QTL8.2	8	12621998	12644421	2.63639e-07	sf812633868
L1583	H-QTL210	Phenotypic-plasticity	plasticity.gcr.lp.QTL8.2	8	9833309	10144178	6.04754e-07	sf809888023
L1644	H-QTL210	Phenotypic-plasticity	plasticity.wca.nlp.QTL8.1	8	15084359	15435085	6.51876e-07	sf815415166
L140	H-QTL211	Environment-specific	All.14WH_GCR	8	17408829	17808612	2.43249e-06	sf817674627/sf817674630
L155	H-QTL211	Condition-specific	All.13WH-14WH_WBR	8	17177452	17531960	4.86114e-06	sf817418907
L1597	H-QTL211	Phenotypic-plasticity	plasticity.gcr.nlp.QTL8.1	8	17449468	17858743	2.27789e-06	sf817688056
L497	H-QTL212	Condition-specific	All.121314WH_FL	8	18007288	18199067	3.14904e-10	sf818199043
L764	H-QTL212	Condition-specific	japonica.13WH_WBR	8	18176008	18400151	7.00933e-10	sf818283810
L832	H-QTL212	Condition-specific	japonica.13WH_WBA	8	18185783	18399801	1.45889e-08	sf818292235
L833	H-QTL212	Condition-specific	japonica.13WH_WBD	8	18185783	18399801	6.37152e-09	sf818292235
L897	H-QTL212	Condition-specific	japonica.TGW	8	17892748	18060467	9.85817e-10	sf818029629/sf818032667
L936	H-QTL213	Condition-specific	GW5.whole.13WH-13HN_WBR	8	18679031	18680553	1.058e-06	sf818679031
L1354	H-QTL213	Condition-specific	only_HT.0-1	8	18612157	18688418	3.71506e-08	sf818667206
L1355	H-QTL213	Condition-specific	only_HT.0-1	8	19016910	19517415	6.05616e-09	sf819035683
L1399	H-QTL213	Condition-specific	expressed.HTyouhua.dingxing	8	19035683	19199846	6.91787e-09	sf819035683
L1480	H-QTL213	Condition-specific	Endo.dominant.HT.youhua.dingxing	8	18534227	19517415	5.69663e-07	sf819068352
L1300	H-QTL214	Condition-specific	NullWx.japonica.13WH_WBA	8	19681178	19811715	5.509e-08	sf819754155/sf819803546
L1288	H-QTL215	Condition-specific	NullWx.japonica.17WH_WBR	8	20260185	20417221	2.344e-07	sf820366525/sf820366563
L1598	H-QTL216	Phenotypic-plasticity	plasticity.gcr.nlp.QTL8.2	8	20808910	20971987	1.38317e-06	sf820937522
L1228	H-QTL217	Grain-shape	gw5.japonica.GL	8	22103076	22119166	2.145e-07	sf822119166
L864	H-QTL218	Condition-specific	japonica.13WH-12WH_FL	8	22417138	22495446	5.89311e-07	sf822417138
L72	H-QTL219	Environment-specific	All.12WH_WCR	8	23465256	23621528	1.24258e-05	sf823589195
L104	H-QTL219	Environment-specific	All.14WH_WCR	8	23473847	23573868	2.07148e-05	sf823528831/sf823528847
L424	H-QTL219	Condition-specific	All.13WH-13HN_WCR	8	23575737	23635927	8.22755e-06	sf823617364
L992	H-QTL219	Condition-specific	GW5.whole.13WH-12WH_WCR	8	23580206	23621528	3.914e-09	sf823614004
L1638	H-QTL219	Phenotypic-mean	plasticity.wca.mean.QTL8.3	8	23473847	23589804	1.51538e-05	sf823528905
L769	H-QTL22	Condition-specific	japonica.13WH_WBR	1	32837552	32864900	5.85061e-07	sf132853175
L834	H-QTL22	Condition-specific	japonica.13WH_WBD	1	32848743	32864900	4.70161e-08	sf132853175
L1589	H-QTL220	Phenotypic-mean	plasticity.gcr.mean.QTL8.1	8	26810532	26819636	7.22703e-08	sf826819636
L496	H-QTL221	Condition-specific	All.121314WH_FL	8	27262526	27841531	2.39019e-09	sf827820165/sf827841531
L569	H-QTL221	Grain-shape	All.GT	8	27516570	27601454	9.41967e-09	sf827601454
L803	H-QTL221	Condition-specific	japonica.13WH-14WH_GCR	8	26821018	27031782	1.41892e-07	sf827029018
L1383	H-QTL221	Condition-specific	expressed.FLyouhua	8	26891570	27841531	2.60461e-10	sf827817885
L1410	H-QTL221	Condition-specific	expressed.WBA.youhua	8	27352881	27571769	5.74535e-07	sf827388013
L1473	H-QTL221	Condition-specific	Endo.dominant.FL.youhua	8	27262526	27841531	1.0745e-09	sf827841531
L1490	H-QTL221	Condition-specific	Endo.dominant.WBA.youhua	8	27262526	27388013	2.02686e-07	sf827388013
L1498	H-QTL221	Condition-specific	Endo.dominant.WBD.youhua	8	27368624	27388013	1.36993e-06	sf827388013
L1016	H-QTL222	Condition-specific	GW5.whole.13WH-14WH_WCA	8	27933978	28076925	2.952e-07	sf828072497
L105	H-QTL223	Environment-specific	All.14WH_WCR	9	500849	594821	6.01982e-07	sf900522239
L332	H-QTL223	Environment-specific	All.14WH_WCD	9	522239	600785	1.66397e-07	sf900588112
L232	H-QTL224	Environment-specific	All.12WH_GCD	9	643859	655599	1.13406e-06	sf900652822/sf900654927
L158	H-QTL225	Condition-specific	All.13WH-14WH_WCR	9	1108273	4006026	5.15414e-10	sf903425530
L421	H-QTL225	Condition-specific	All.13WH-13HN_WCR	9	3299367	3362427	2.93137e-09	sf903299367
L435	H-QTL225	Condition-specific	All.13WH-13HN_WCD	9	1023378	4006026	2.06585e-08	sf901131583
L554	H-QTL225	Grain-shape	All.GW	9	1882080	1992324	6.81999e-11	sf901890440
L570	H-QTL225	Grain-shape	All.GT	9	1882080	1901780	1.53135e-08	sf901890440
L785	H-QTL225	Condition-specific	japonica.13HN_GCR	9	3426295	3515816	1.72108e-07	sf903430937
L795	H-QTL225	Condition-specific	japonica.14WH_GCR	9	3426295	3612430	1.2278e-08	sf903515816
L809	H-QTL225	Condition-specific	japonica.12WH_GCA	9	2936615	3091770	3.24981e-08	sf903024813
L822	H-QTL225	Condition-specific	japonica.13HN_FL	9	1901005	2966772	9.4377e-14	sf902960359
L849	H-QTL225	Condition-specific	japonica.14WH_FL	9	1901005	2960359	2.4831e-20	sf902960359
L850	H-QTL225	Condition-specific	japonica.14WH_FL	9	4743550	4743550	9.5539e-12	sf904743550
L1310	H-QTL225	Condition-specific	NullWx.japonica.13WH-17WH_FL	9	4996741	5136398	4.559e-06	sf905104550
L1321	H-QTL225	Grain-shape	NullWx.japonica.GW	9	1063452	1719793	6.854e-09	sf901384906
L1351	H-QTL225	Condition-specific	white_core.WCR-MEAN	9	3776126	5138670	2.01549e-07	sf904575850/sf904576475
L1464	H-QTL225	Condition-specific	expressed.WCR.chun	9	4216383	5138670	1.61756e-07	sf904575850/sf904576475
L1646	H-QTL225	Phenotypic-plasticity	plasticity.wcd.lp.QTL9.1	9	4300742	4304441	2.86115e-06	sf904302794
L1694	H-QTL225	Phenotypic-mean	plasticity.wcr.mean.QTL9.1	9	2785493	4934337	2.50067e-07	sf904638366
L951	H-QTL226	Condition-specific	GW5.whole.13HN_WBA	9	6233243	6539238	5.685e-08	sf906398961/sf906399125
L1067	H-QTL226	Condition-specific	GW5.indica.13WH-12WH_WCA	9	6085356	6621017	1.552e-07	sf906299880/sf906299887
L1134	H-QTL226	Condition-specific	gw5.whole.13WH_WBA	9	6061681	6092807	2.546e-08	sf906074143
L20	H-QTL227	Environment-specific	All.13HN_WBR	9	8511954	8562711	1.15653e-05	sf908548111
L21	H-QTL227	Environment-specific	All.13HN_WBR	9	8990850	9037712	4.6324e-06	sf908996011
L109	H-QTL227	Environment-specific	All.12WH_GCR	9	6775832	6844769	8.79766e-07	sf906843821
L122	H-QTL227	Environment-specific	All.13HN_GCR	9	7999258	8100918	6.85221e-06	sf908000834
L233	H-QTL227	Environment-specific	All.12WH_GCD	9	7011046	7129657	4.50905e-09	sf907058367
L320	H-QTL227	Environment-specific	All.14WH_WBD	9	8742635	8868674	3.95742e-07	sf908789975
L481	H-QTL227	Condition-specific	All.121314WH_WBD	9	8514686	8849163	1.66547e-07	sf908789975
L609	H-QTL227	Condition-specific	indica.12WH_GCR	9	9139781	9293490	1.35893e-07	sf909139781
L786	H-QTL227	Condition-specific	japonica.13HN_GCR	9	7955729	8116896	9.82702e-08	sf908029686
L898	H-QTL227	Condition-specific	japonica.TGW	9	7494693	9892348	1.22938e-08	sf908203216
L922	H-QTL227	Condition-specific	GW5.whole.12WH_WBR	9	7755786	7763330	2.073e-06	sf907762155
L930	H-QTL227	Condition-specific	GW5.whole.121417WBR	9	7500740	7519166	4.076e-06	sf907509534/sf907509647
L931	H-QTL227	Condition-specific	GW5.whole.121417WBR	9	7755005	7796322	1.784e-06	sf907764395/sf907764763
L963	H-QTL227	Condition-specific	GW5.whole.17WH_WBA	9	7789281	7796330	1.162e-11	sf907794460
L966	H-QTL227	Condition-specific	GW5.whole.121417WBA	9	7298666	7796322	4.615e-10	sf907794460
L974	H-QTL227	Condition-specific	GW5.whole.13WH-17WH_WBA	9	7794460	7796322	1.78e-07	sf907794460
L1044	H-QTL227	Grain-shape	GW5.whole.GT	9	7582504	7602325	3.399e-08	sf907583013
L1073	H-QTL227	Grain-shape	GW5.indica.GT	9	6755141	7644760	1.003e-06	sf907644760
L1109	H-QTL227	Condition-specific	gw5.whole.13HN_WBR	9	8996306	9196971	1.986e-09	sf909196081/sf909196971
L1431	H-QTL227	Condition-specific	expressed.WBR.youhua	9	7999092	7999506	7.8128e-06	sf907999506
L123	H-QTL228	Environment-specific	All.13HN_GCR	9	10331132	10352582	2.57066e-06	sf910333992
L208	H-QTL228	Environment-specific	All.12WH_FL	9	10204317	10362216	1.53326e-08	sf910216752
L217	H-QTL228	Environment-specific	All.12WH_GCA	9	10216752	10335543	3.32349e-09	sf910216752
L234	H-QTL228	Environment-specific	All.12WH_GCD	9	10216752	10301024	2.12053e-08	sf910216752
L284	H-QTL228	Environment-specific	All.13HN_GCA	9	10333992	11344787	4.96418e-08	sf910741192
L356	H-QTL228	Environment-specific	All.14WH_GCA	9	10216752	10365753	1.42602e-07	sf910216752
L582	H-QTL228	Condition-specific	indica.12WH_WBR	9	11041651	11066595	3.28693e-06	sf911049289
L1128	H-QTL228	Condition-specific	gw5.whole.13WH-13HN_WBR	9	10612532	11006062	4.659e-07	sf910878858
L1146	H-QTL228	Condition-specific	gw5.whole.13WH-17WH_FL	9	10799196	10927823	1.835e-07	sf910799196/sf910895981
L1213	H-QTL228	Condition-specific	gw5.japonica.13WH-13HN_WBR	9	10878858	11006062	1.267e-07	sf910878858
L1225	H-QTL228	Condition-specific	gw5.japonica.13WH-17WH_FL	9	10799196	10895981	6.522e-07	sf910803908/sf910803930
L1304	H-QTL228	Condition-specific	NullWx.japonica.13WH-13HN_FL	9	10799196	10919968	2.008e-07	sf910896109
L1309	H-QTL228	Condition-specific	NullWx.japonica.13WH-17WH_FL	9	10799196	10933832	8.943e-08	sf910883118/sf910883121
L1357	H-QTL229	Condition-specific	only_HT.0-1	9	11881707	12029212	1.35618e-06	sf912010999/sf912011005
L1400	H-QTL229	Condition-specific	expressed.HTyouhua.dingxing	9	11954063	12029212	1.55111e-06	sf912010999/sf912011005
L1481	H-QTL229	Condition-specific	Endo.dominant.HT.youhua.dingxing	9	11863958	12007183	4.5152e-06	sf911988732
L220	H-QTL23	Environment-specific	All.12WH_GCD	1	33826520	34017691	3.09712e-09	sf133863295
L57	H-QTL230	Environment-specific	All.13WH_WBR	9	12837089	13008742	6.56154e-05	sf912983750
L923	H-QTL230	Condition-specific	GW5.whole.12WH_WBR	9	12920228	12978320	6.811e-07	sf912925652
L975	H-QTL231	Condition-specific	GW5.whole.13WH-17WH_WBA	9	13487682	13539383	1.189e-06	sf913520423
L929	H-QTL232	Condition-specific	GW5.whole.121417WBR	9	13901896	14005571	1.131e-06	sf913923427
L1584	H-QTL233	Phenotypic-plasticity	plasticity.gcr.lp.QTL9.1	9	15377199	15392222	7.01426e-07	sf915391303
L422	H-QTL234	Condition-specific	All.13WH-13HN_WCR	9	16712204	16769987	4.30393e-06	sf916769904
L430	H-QTL234	Condition-specific	All.13WH-13HN_WCA	9	16694321	16769987	3.72915e-08	sf916769897
L436	H-QTL234	Condition-specific	All.13WH-13HN_WCD	9	16694321	16769987	4.57212e-07	sf916769904
L1003	H-QTL234	Condition-specific	GW5.whole.13WH_WCA	9	16637513	16769904	7.528e-07	sf916694321/sf916694635
L1022	H-QTL235	Condition-specific	GW5.whole.13WH-12WH_FL	9	17692362	17755647	7.339e-09	sf917724986
L1029	H-QTL235	Condition-specific	GW5.whole.13WH-13HN_FL	9	17692362	17755647	1.002e-08	sf917724986
L1037	H-QTL235	Condition-specific	GW5.whole.13WH-17WH_FL	9	17689232	17807973	5.232e-08	sf917739269
L817	H-QTL236	Condition-specific	japonica.13HN_WBD	9	17979386	18167378	4.35421e-09	sf918041063
L1482	H-QTL237	Condition-specific	Endo.dominant.HT.youhua.dingxing	9	19277758	19286578	1.32759e-06	sf919285359
L1038	H-QTL238	Condition-specific	GW5.whole.13WH-17WH_FL	9	19316223	19560850	1.301e-07	sf919560850
L1269	H-QTL238	Condition-specific	NullWx.indica.13WH_WBA	9	19520987	19598179	1.485e-07	sf919598179
L19	H-QTL239	Environment-specific	All.13HN_WBR	9	20016416	20372081	6.34782e-07	sf920090575
L120	H-QTL239	Environment-specific	All.13HN_GCR	9	19988445	20351329	9.84646e-07	sf920232339
L469	H-QTL239	Condition-specific	All.121314WH_WBR	9	20016416	20602619	3.02639e-08	sf920090575
L503	H-QTL239	Condition-specific	All.121314WH_GCR	9	20016416	20294170	9.671e-09	sf920090575
L1337	H-QTL239	Condition-specific	white_belly.WBR-BLUP	9	19988445	20388838	1.29498e-10	sf920158134
L1371	H-QTL239	Condition-specific	WBR.WBR	9	20042079	20602619	3.41029e-08	sf920090575
L1432	H-QTL239	Condition-specific	expressed.WBR.youhua	9	20016416	20602619	6.5328e-08	sf920090575
L1451	H-QTL239	Condition-specific	expressed.WBR.chun	9	19988445	20388838	3.90927e-10	sf920158134
L1585	H-QTL239	Phenotypic-plasticity	plasticity.gcr.lp.QTL9.2	9	19988445	20351329	2.59317e-07	sf920158134
L1160	H-QTL24	Grain-shape	gw5.whole.GT	1	35715092	35877408	6.562e-08	sf135867898
L1386	H-QTL24	Condition-specific	expressed.HTyouhua.dingxing	1	34861675	37705316	5.4035e-07	sf137689093
L1475	H-QTL24	Condition-specific	Endo.dominant.HT.youhua.dingxing	1	35983799	37699413	8.69179e-07	sf135983799/sf135988477
L121	H-QTL240	Environment-specific	All.13HN_GCR	9	21350657	21449512	1.54188e-05	sf921351421
L926	H-QTL240	Condition-specific	GW5.whole.17WH_WBR	9	22820623	22940029	4.702e-11	sf922846527
L964	H-QTL240	Condition-specific	GW5.whole.17WH_WBA	9	22743453	22939297	3.679e-07	sf922802331
L1053	H-QTL240	Condition-specific	GW5.indica.17WH_WBR	9	21246436	22940913	4.636e-09	sf921971241
L1116	H-QTL240	Condition-specific	gw5.whole.14WH_WBR	9	21447301	21674570	8.887e-08	sf921674564/sf921674570
L1210	H-QTL240	Condition-specific	gw5.japonica.14WH_WBR	9	21665477	21674570	1.942e-06	sf921674564/sf921674570
L1352	H-QTL240	Condition-specific	white_core.WCR-MEAN	9	21281432	21359471	6.82466e-06	sf921350657/sf921351421
L1465	H-QTL240	Condition-specific	expressed.WCR.chun	9	21281432	21359471	3.97892e-06	sf921350657/sf921351421
L1624	H-QTL240	Phenotypic-plasticity	plasticity.wca.lp.QTL9.1	9	22611941	22936150	9.6427e-07	sf922745110
L1639	H-QTL240	Phenotypic-mean	plasticity.wca.mean.QTL9.1	9	21390349	21536302	1.28373e-06	sf921390387
L1287	H-QTL241	Condition-specific	NullWx.japonica.14WH_WBR	10	189878	190292	8.851e-07	sf1000190292
L917	H-QTL242	Condition-specific	GW5.whole.13WH_WBR	10	1151535	1154400	7.688e-07	sf1001151535
L762	H-QTL243	Condition-specific	japonica.12WH_WBR	10	3699022	3811305	1.25388e-07	sf1003811305
L1171	H-QTL243	Grain-shape	gw5.whole.TGW	10	3520465	3727655	4.761e-09	sf1003718633
L1234	H-QTL243	Grain-shape	gw5.japonica.TGW	10	3520465	3772080	2.916e-06	sf1003716238/sf1003716372
L22	H-QTL244	Environment-specific	All.13HN_WBR	10	5135822	5378912	2.5248e-06	sf1005241050
L209	H-QTL244	Environment-specific	All.12WH_FL	10	5509029	6561946	1.87615e-08	sf1006361451
L256	H-QTL244	Environment-specific	All.13HN_WCA	10	7952553	8534956	5.92589e-10	sf1008030510
L423	H-QTL244	Condition-specific	All.13WH-13HN_WCR	10	5845768	6114597	7.37434e-08	sf1005892255
L437	H-QTL244	Condition-specific	All.13WH-13HN_WCD	10	4315344	4698717	1.8773e-07	sf1004626453
L438	H-QTL244	Condition-specific	All.13WH-13HN_WCD	10	5845768	6114597	8.91674e-09	sf1005892255
L796	H-QTL244	Condition-specific	japonica.14WH_GCR	10	8332088	8568585	2.90387e-07	sf1008399545
L890	H-QTL244	Condition-specific	japonica.GW	10	5180925	6025553	1.23011e-10	sf1005459630
L959	H-QTL244	Condition-specific	GW5.whole.14WH_WBA	10	5477608	5574044	2.927e-07	sf1005558635/sf1005559947
L1110	H-QTL244	Condition-specific	gw5.whole.13HN_WBR	10	5231312	5243069	7.13e-09	sf1005241050
L1647	H-QTL244	Phenotypic-plasticity	plasticity.wcd.lp.QTL10.1	10	4131787	9866116	2.8234e-06	sf1006855237
L948	H-QTL245	Condition-specific	GW5.whole.13HN_WBA	10	11571022	11592217	2.399e-06	sf1011573823
L787	H-QTL246	Condition-specific	japonica.13HN_GCR	10	11816701	11819094	1.73925e-07	sf1011819094
L797	H-QTL246	Condition-specific	japonica.14WH_GCR	10	11816701	11819094	1.63519e-07	sf1011819094
L1046	H-QTL247	Condition-specific	GW5.indica.13HN_WBR	10	13214984	13624300	3.454e-07	sf1013580920/sf1013580921
L1119	H-QTL247	Condition-specific	gw5.whole.17WH_WBR	10	13348791	13507522	3.239e-06	sf1013348791/sf1013403820
L1125	H-QTL247	Condition-specific	gw5.whole.13WH-17WH_WBR	10	13276964	13577001	1.816e-07	sf1013346663
L1212	H-QTL247	Condition-specific	gw5.japonica.13WH-17WH_WBR	10	13267854	13626228	5.787e-07	sf1013507522
L1235	H-QTL247	Grain-shape	gw5.japonica.TGW	10	13578818	13728799	3.967e-09	sf1013613980/sf1013616712
L808	H-QTL248	Condition-specific	japonica.12WH_GCA	10	13944593	14120932	4.87788e-09	sf1013955797
L788	H-QTL249	Condition-specific	japonica.13HN_GCR	10	14159185	14201353	8.00717e-07	sf1014161376
L1202	H-QTL25	Condition-specific	gw5.indica.GT	1	37929061	38394349	2.099e-09	sf138211804/sf138211818
L875	H-QTL250	Condition-specific	japonica.13WH-13HN_FL	10	14525990	14698599	2.81313e-07	sf1014592680
L74	H-QTL251	Environment-specific	All.12WH_WCR	10	14843189	14843580	2.25444e-06	sf1014843575/sf1014843580
L1039	H-QTL252	Condition-specific	GW5.whole.13WH-17WH_FL	10	15402805	15980714	1.562e-07	sf1015475326
L1340	H-QTL252	Condition-specific	white_belly.WBR-BLUP	10	15598170	15667139	5.91481e-07	sf1015658319
L210	H-QTL253	Environment-specific	All.12WH_FL	10	16356591	16495470	1.97637e-08	sf1016465075
L214	H-QTL253	Environment-specific	All.12WH_GCA	10	16386927	16495470	5.57121e-11	sf1016452538/sf1016452763
L218	H-QTL253	Environment-specific	All.12WH_GCA	10	16386927	16495470	5.57121e-11	sf1016452538/sf1016452763
L235	H-QTL253	Environment-specific	All.12WH_GCD	10	16420252	16495470	2.09035e-14	sf1016452538/sf1016452763
L1231	H-QTL253	Grain-shape	gw5.japonica.LWR	10	16425277	16505099	9.738e-07	sf1016493241
L915	H-QTL254	Condition-specific	GW5.whole.13WH_WBR	10	16690440	16693329	5.844e-07	sf1016690440
L949	H-QTL255	Condition-specific	GW5.whole.13HN_WBA	10	17229959	17229959	2.045e-06	sf1017229959
L168	H-QTL256	Condition-specific	All.13WH-14WH_FL	10	17841394	17904243	1.02869e-08	sf1017841394
L404	H-QTL256	Condition-specific	All.13WH-12WH_FL	10	17841394	17904243	2.07151e-09	sf1017841394
L442	H-QTL256	Condition-specific	All.13WH-13HN_FL	10	17841394	17904243	1.98172e-08	sf1017841394
L1525	H-QTL256	Phenotypic-plasticity	plasticity.fl.lp.QTL10.1	10	17841394	17883404	1.64341e-08	sf1017841394
L1544	H-QTL256	Phenotypic-plasticity	plasticity.gca.lp.QTL10.1	10	17841394	17902239	9.37561e-10	sf1017841394
L1565	H-QTL256	Phenotypic-plasticity	plasticity.gcd.lp.QTL10.1	10	17841394	17902239	3.08312e-09	sf1017841394
L253	H-QTL257	Environment-specific	All.13HN_WCA	10	18344217	19173116	7.49896e-14	sf1018505240
L1663	H-QTL257	Phenotypic-mean	plasticity.wcd.mean.QTL10.1	10	18341158	19176297	2.63713e-07	sf1019174989
L1682	H-QTL257	Phenotypic-plasticity	plasticity.wcr.lp.QTL10.1	10	18341158	18906412	4.06438e-09	sf1018897954
L169	H-QTL258	Condition-specific	All.13WH-14WH_FL	10	19674444	19715268	2.83863e-07	sf1019674444
L443	H-QTL258	Condition-specific	All.13WH-13HN_FL	10	19674444	19715268	4.235e-08	sf1019674444
L950	H-QTL259	Condition-specific	GW5.whole.13HN_WBA	10	19731381	19922264	3.483e-06	sf1019919610
L1165	H-QTL259	Grain-shape	gw5.whole.GT	10	19756759	19807486	8.826e-07	sf1019767591
L131	H-QTL26	Environment-specific	All.14WH_GCR	1	39018960	39385545	1.91084e-05	sf139345848
L132	H-QTL26	Environment-specific	All.14WH_GCR	1	39709980	40604336	3.29659e-07	sf139854953
L507	H-QTL26	Condition-specific	All.121314WH_GCR	1	39079225	39156448	1.05053e-06	sf139079225
L508	H-QTL26	Condition-specific	All.121314WH_GCR	1	40495527	40623812	7.10987e-07	sf140619265
L537	H-QTL26	Grain-shape	All.GL	1	40395174	40578723	1.30898e-06	sf140410256
L770	H-QTL26	Condition-specific	japonica.13WH_WBR	1	38824033	41329409	5.44228e-08	sf140121079
L1104	H-QTL26	Condition-specific	gw5.whole.13HN_WBR	1	39893431	39902087	4.97e-07	sf139902087
L1161	H-QTL26	Grain-shape	gw5.whole.GT	1	38607350	39017372	5.216e-08	sf138639335
L1611	H-QTL26	Phenotypic-plasticity	plasticity.wbr.nlp.QTL1.4	1	39807836	40606261	1.91494e-08	sf140475819
L1120	H-QTL260	Condition-specific	gw5.whole.17WH_WBR	10	19930657	20016495	8.774e-08	sf1019940924
L73	H-QTL261	Environment-specific	All.12WH_WCR	10	20366488	20769018	4.59776e-09	sf1020727363
L87	H-QTL261	Environment-specific	All.14WH_WCR	10	20328576	20817603	6.70977e-17	sf1020727363
L254	H-QTL261	Environment-specific	All.13HN_WCA	10	20325606	20817603	1.89751e-16	sf1020637441
L489	H-QTL261	Condition-specific	All.121314WH_WCA	10	20419383	20813833	5.60416e-07	sf1020713114
L598	H-QTL261	Condition-specific	indica.14WH_WBR	10	21123963	21493952	7.03474e-07	sf1021147142
L1555	H-QTL261	Phenotypic-mean	plasticity.gca.mean.QTL10.1	10	20374520	20915021	3.1137e-07	sf1020433176
L1640	H-QTL261	Phenotypic-mean	plasticity.wca.mean.QTL10.1	10	20419383	21134730	8.06105e-07	sf1020713114
L1664	H-QTL261	Phenotypic-mean	plasticity.wcd.mean.QTL10.2	10	20419383	20817603	3.31724e-07	sf1020637441
L1695	H-QTL261	Phenotypic-mean	plasticity.wcr.mean.QTL10.1	10	20549349	20817603	1.30087e-09	sf1020727363
L1040	H-QTL262	Condition-specific	GW5.whole.13WH-17WH_FL	10	22028036	22028408	3.745e-06	sf1022028408
L23	H-QTL263	Environment-specific	All.13HN_WBR	10	22655412	22665005	6.19017e-05	sf1022664997
L285	H-QTL263	Environment-specific	All.13HN_GCA	10	22479958	22657524	2.02324e-07	sf1022655986
L431	H-QTL263	Condition-specific	All.13WH-13HN_WCA	10	22640355	22674284	1.68622e-07	sf1022661588
L439	H-QTL263	Condition-specific	All.13WH-13HN_WCD	10	22640355	22677967	1.75958e-07	sf1022661588
L1599	H-QTL263	Phenotypic-plasticity	plasticity.gcr.nlp.QTL10.1	10	22487924	22658142	1.42563e-06	sf1022584140
L255	H-QTL264	Environment-specific	All.13HN_WCA	10	22731567	22770033	1.04643e-10	sf1022731567
L916	H-QTL264	Condition-specific	GW5.whole.13WH_WBR	10	22702603	22828185	2.527e-06	sf1022828185
L83	H-QTL265	Environment-specific	All.12WH_WCR	11	787223	1110536	1.01084e-06	sf1100967912
L1117	H-QTL266	Condition-specific	gw5.whole.14WH_WBR	11	1462230	1503459	2.092e-07	sf1101468936
L1211	H-QTL266	Condition-specific	gw5.japonica.14WH_WBR	11	1462230	1789596	1.205e-06	sf1101462415/sf1101465673
L321	H-QTL267	Environment-specific	All.14WH_WBD	11	2188190	2225516	2.72854e-07	sf1102225516
L84	H-QTL268	Environment-specific	All.12WH_WCR	11	2348455	2575502	6.77386e-07	sf1102467908
L89	H-QTL268	Environment-specific	All.14WH_WCR	11	2436930	2577893	9.94659e-06	sf1102574105
L266	H-QTL268	Environment-specific	All.13HN_WCA	11	2436930	2480880	7.47501e-10	sf1102442462
L490	H-QTL268	Condition-specific	All.121314WH_WCA	11	2436930	2492859	5.8339e-07	sf1102445759
L918	H-QTL268	Condition-specific	GW5.whole.13WH_WBR	11	2398013	2433161	7.16e-07	sf1102402650
L1023	H-QTL268	Condition-specific	GW5.whole.13WH-12WH_FL	11	2338461	2390927	1.413e-07	sf1102374722
L1030	H-QTL268	Condition-specific	GW5.whole.13WH-13HN_FL	11	2338461	2483140	2.039e-07	sf1102374722
L1641	H-QTL268	Phenotypic-mean	plasticity.wca.mean.QTL11.1	11	2437530	2480880	1.96959e-06	sf1102442462
L1665	H-QTL268	Phenotypic-mean	plasticity.wcd.mean.QTL11.1	11	2436930	2495538	2.33679e-06	sf1102446508
L1671	H-QTL268	Phenotypic-plasticity	plasticity.wcd.nlp.QTL11.1	11	2393471	2478695	9.91647e-07	sf1102446508
L1683	H-QTL268	Phenotypic-plasticity	plasticity.wcr.lp.QTL11.1	11	2348455	2575502	5.54832e-08	sf1102495538
L1701	H-QTL268	Phenotypic-plasticity	plasticity.wcr.nlp.QTL11.1	11	2436930	2451544	6.31998e-06	sf1102446508
L1197	H-QTL269	Condition-specific	gw5.indica.13WH-17WH_FL	11	3050362	3178431	6.343e-08	sf1103069044
L29	H-QTL27	Environment-specific	All.13HN_WBR	1	42660108	43010072	1.30267e-05	sf142779675
L415	H-QTL27	Condition-specific	All.13WH-13HN_WBA	1	41968774	42700663	1.37774e-06	sf142257833
L509	H-QTL27	Condition-specific	All.121314WH_GCR	1	41780584	42779711	1.70895e-07	sf142750343
L666	H-QTL27	Condition-specific	indica.13WH-12WH_WBR	1	41837956	41895400	1.12821e-06	sf141880868
L706	H-QTL27	Condition-specific	indica.13WH-13HN_WBD	1	42614560	43168766	2.73205e-07	sf142614560
L903	H-QTL27	Condition-specific	GW5.whole.13WH_WBR	1	43101901	43238894	3.137e-06	sf143104749
L1056	H-QTL27	Condition-specific	GW5.indica.13WH-12WH_WBR	1	41522302	41568888	2.084e-06	sf141567314
L1096	H-QTL27	Grain-shape	GW5.japonica.TGW	1	41534792	42081913	3.31e-06	sf142081140/sf142081913
L1105	H-QTL27	Condition-specific	gw5.whole.13HN_WBR	1	42660108	42779711	1.182e-07	sf142779700
L1373	H-QTL27	Condition-specific	WBR.WBR	1	42750343	42824409	8.98556e-10	sf142750343
L1428	H-QTL27	Condition-specific	expressed.WBR.youhua	1	42660108	42824409	1.01125e-09	sf142750343
L1617	H-QTL27	Phenotypic-plasticity	plasticity.wca.lp.QTL1.2	1	41713278	42405066	7.77544e-07	sf142404855
L219	H-QTL270	Environment-specific	All.12WH_GCA	11	5413958	5909042	3.04577e-07	sf1105809841
L364	H-QTL270	Environment-specific	All.14WH_GCD	11	4116906	4179062	1.45138e-11	sf1104129870
L604	H-QTL270	Condition-specific	indica.12WH_WCR	11	4792710	5861241	1.18704e-10	sf1104798012
L779	H-QTL270	Condition-specific	japonica.14WH_WBR	11	5902396	5902833	1.93158e-06	sf1105902584
L790	H-QTL270	Condition-specific	japonica.13HN_GCR	11	3661477	4746379	1.0863e-06	sf1103661477
L798	H-QTL270	Condition-specific	japonica.14WH_GCR	11	4697292	4746379	7.85616e-07	sf1104697292
L804	H-QTL270	Condition-specific	japonica.13WH-14WH_GCR	11	4697292	4782744	6.75034e-08	sf1104779908
L957	H-QTL270	Condition-specific	GW5.whole.14WH_WBA	11	5190926	5251641	4.721e-08	sf1105251641
L1090	H-QTL270	Grain-shape	GW5.japonica.GL	11	4905653	5245536	1.138e-08	sf1104905653
L1305	H-QTL270	Condition-specific	NullWx.japonica.13WH-13HN_FL	11	5449449	5670473	1.004e-06	sf1105449748
L1311	H-QTL270	Condition-specific	NullWx.japonica.13WH-17WH_FL	11	4600141	5840918	1.37e-06	sf1105495287/sf1105514193
L1348	H-QTL270	Condition-specific	white_core.WCD-MEAN	11	4754633	4785853	1.25157e-07	sf1104785853
L1538	H-QTL270	Phenotypic-plasticity	plasticity.fl.nlp.QTL11.1	11	5437093	5844374	9.99439e-07	sf1105667883
L1559	H-QTL270	Phenotypic-plasticity	plasticity.gca.nlp.QTL11.1	11	4474100	5491542	1.29408e-06	sf1104601846
L1239	H-QTL271	Condition-specific	NullWx.indica.13HN_WBR	11	6639865	6640734	1.46e-06	sf1106640586
L518	H-QTL272	Condition-specific	All.121314WH_GCA	11	7328679	7364287	7.89921e-07	sf1107329345
L1077	H-QTL273	Grain-shape	GW5.indica.TGW	11	7873047	8558378	9.6e-08	sf1107975690/sf1108177087
L591	H-QTL274	Condition-specific	indica.13HN_WBR	11	9385019	9387227	2.96272e-07	sf1109386336
L728	H-QTL274	Condition-specific	indica.121314WH_WBR	11	9386336	9387227	7.1649e-07	sf1109386336
L741	H-QTL274	Condition-specific	indica.121314WH_GCR	11	9386336	9386825	6.61957e-07	sf1109386825
L1049	H-QTL275	Condition-specific	GW5.indica.12WH_WBR	11	10139059	10159751	1.086e-06	sf1110156037
L984	H-QTL276	Condition-specific	GW5.whole.12WH_WCR	11	10269370	10565526	6.56e-11	sf1110413052/sf1110465498
L986	H-QTL276	Condition-specific	GW5.whole.121417WCR	11	10258017	10565526	5.103e-10	sf1110318740/sf1110319646
L1078	H-QTL276	Grain-shape	GW5.indica.TGW	11	10481433	10526553	1.759e-07	sf1110524911
L88	H-QTL277	Environment-specific	All.14WH_WCR	11	11695864	15241850	1.30872e-09	sf1112230169
L165	H-QTL277	Condition-specific	All.13WH-14WH_WCR	11	17131188	17331728	1.55121e-06	sf1117215376
L333	H-QTL277	Environment-specific	All.14WH_WCD	11	11507121	15241850	2.37042e-09	sf1112230169
L389	H-QTL277	Condition-specific	All.13WH-12WH_WCA	11	17213637	17270582	7.41221e-08	sf1117267336
L395	H-QTL277	Condition-specific	All.13WH-12WH_WCD	11	17213637	17284043	5.05069e-08	sf1117267336
L605	H-QTL277	Condition-specific	indica.12WH_WCR	11	14260217	17377028	4.35515e-09	sf1117377028
L682	H-QTL277	Condition-specific	indica.13WH-12WH_WBD	11	14019787	14038421	3.28931e-07	sf1114023471
L870	H-QTL277	Condition-specific	japonica.13WH-13HN_WCR	11	12897916	13177397	2.06729e-10	sf1113048589
L993	H-QTL277	Condition-specific	GW5.whole.13WH-12WH_WCR	11	17132421	17264932	2.536e-08	sf1117215343
L1011	H-QTL277	Condition-specific	GW5.whole.13WH-12WH_WCA	11	17158335	17268902	7.734e-10	sf1117215343
L1013	H-QTL277	Condition-specific	GW5.whole.13WH-13HN_WCA	11	17159341	17223160	1.934e-07	sf1117215617
L1066	H-QTL277	Condition-specific	GW5.indica.13WH-12WH_WCA	11	16550576	17439731	9.762e-11	sf1117215343/sf1117218008
L1082	H-QTL277	Condition-specific	GW5.japonica.17WH_WBR	11	14325692	14798847	2.735e-06	sf1114405134/sf1114456709
L1091	H-QTL277	Grain-shape	GW5.japonica.GL	11	15396180	15620331	2.652e-06	sf1115558434
L1118	H-QTL277	Condition-specific	gw5.whole.17WH_WBR	11	16021451	16629470	2.414e-07	sf1116107948
L1217	H-QTL277	Condition-specific	gw5.japonica.13WH-17WH_WBA	11	14296707	14870763	2.505e-08	sf1114812777
L1151	H-QTL278	Grain-shape	gw5.whole.GW	11	17957007	18066735	2.499e-07	sf1117994647
L919	H-QTL279	Condition-specific	GW5.whole.13WH_WBR	11	19175257	19208650	8.684e-07	sf1119200185
L53	H-QTL28	Environment-specific	All.13WH_WBR	2	484898	688752	2.72172e-05	sf200570844
L452	H-QTL28	Condition-specific	All.13WH-14WH_WBA	2	149885	895421	1.91535e-06	sf200471353
L141	H-QTL280	Environment-specific	All.14WH_GCR	11	19991936	20120494	6.99512e-06	sf1120048487
L156	H-QTL280	Condition-specific	All.13WH-14WH_WBR	11	19887004	20103477	1.6201e-06	sf1119889123
L250	H-QTL280	Environment-specific	All.13HN_WBD	11	20620167	20629613	5.41879e-07	sf1120622760
L373	H-QTL280	Condition-specific	All.13WH-12WH_WBR	11	19889958	20088933	2.49597e-06	sf1120054282
L704	H-QTL280	Condition-specific	indica.13WH-13HN_WBD	11	19386930	20221924	1.01371e-07	sf1120213541/sf1120213731
L805	H-QTL280	Condition-specific	japonica.13WH-14WH_GCR	11	19573475	20926917	1.22143e-07	sf1119573475
L973	H-QTL280	Condition-specific	GW5.whole.13WH-17WH_WBA	11	19891859	20094212	2.569e-07	sf1120084341
L1648	H-QTL280	Phenotypic-plasticity	plasticity.wcd.lp.QTL11.1	11	20780522	20901061	1.8065e-06	sf1120782822
L251	H-QTL281	Environment-specific	All.13HN_WBD	11	21416277	22112608	3.85009e-07	sf1121708743
L322	H-QTL281	Environment-specific	All.14WH_WBD	11	21771438	21977171	4.58065e-08	sf1121772641
L519	H-QTL281	Condition-specific	All.121314WH_GCA	11	21687180	21787236	2.57517e-08	sf1121787236
L531	H-QTL281	Condition-specific	All.121314WH_GCD	11	21687180	21787236	1.94087e-08	sf1121787236
L622	H-QTL281	Condition-specific	indica.13WH-14WH_WBR	11	22133240	22327986	1.21633e-06	sf1122133240
L665	H-QTL281	Condition-specific	indica.13WH-12WH_WBR	11	22133342	22327986	1.17511e-06	sf1122253608/sf1122253665
L807	H-QTL281	Condition-specific	japonica.12WH_GCA	11	22526669	22580623	2.82687e-11	sf1122562239
L958	H-QTL281	Condition-specific	GW5.whole.14WH_WBA	11	22111024	22852921	3.643e-08	sf1122414428
L1240	H-QTL281	Condition-specific	NullWx.indica.13HN_WBR	11	22252647	22254322	5.436e-07	sf1122253684
L1263	H-QTL281	Condition-specific	NullWx.indica.13WH-13HN_WBR	11	22252647	22254322	5.515e-08	sf1122253665
L1342	H-QTL281	Condition-specific	white_core.WCA-MEAN	11	22302325	22520956	5.53584e-09	sf1122520932/sf1122520956
L1453	H-QTL281	Condition-specific	expressed.WCA.chun	11	22302325	22465752	9.13695e-08	sf1122408928/sf1122452728
L196	H-QTL282	Environment-specific	All.12WH_WCD	11	22943446	23097957	3.72961e-07	sf1123068023
L390	H-QTL283	Condition-specific	All.13WH-12WH_WCA	11	23661032	23856856	7.90755e-07	sf1123661115/sf1123664999
L396	H-QTL283	Condition-specific	All.13WH-12WH_WCD	11	23658885	23856856	3.79421e-07	sf1123775873
L865	H-QTL283	Condition-specific	japonica.13WH-12WH_FL	11	23828273	23855005	2.59325e-09	sf1123828273
L1024	H-QTL284	Condition-specific	GW5.whole.13WH-12WH_FL	11	24170331	24401437	2.277e-07	sf1124397642
L166	H-QTL285	Condition-specific	All.13WH-14WH_WCR	11	24814828	24815891	1.6478e-06	sf1124814957
L58	H-QTL286	Environment-specific	All.13WH_WBR	11	25122747	26016220	2.18712e-05	sf1125384877
L969	H-QTL286	Condition-specific	GW5.whole.13WH-12WH_WBA	11	25150387	25289480	3.547e-08	sf1125150387
L1203	H-QTL286	Condition-specific	gw5.japonica.13HN_WBR	11	25187107	25427428	7.295e-07	sf1125187107
L1341	H-QTL286	Condition-specific	white_belly.WBR-BLUP	11	25363261	25379481	3.48742e-07	sf1125373448
L1356	H-QTL286	Condition-specific	only_HT.0-1	11	25866728	26048869	5.07092e-07	sf1125912548/sf1125912594
L1401	H-QTL286	Condition-specific	expressed.HTyouhua.dingxing	11	25910832	26048869	4.31063e-07	sf1125912548/sf1125912594
L59	H-QTL287	Environment-specific	All.13WH_WBR	11	27379179	27391934	3.27707e-05	sf1127391541
L90	H-QTL287	Environment-specific	All.14WH_WCR	11	26677107	26717262	3.036e-06	sf1126677107
L789	H-QTL287	Condition-specific	japonica.13HN_GCR	11	27541415	27614286	2.62808e-07	sf1127608515
L806	H-QTL287	Condition-specific	japonica.13WH-14WH_GCR	11	27567979	27610908	6.5455e-07	sf1127573928
L987	H-QTL287	Condition-specific	GW5.whole.121417WCR	11	26677107	26736983	3.941e-09	sf1126677107
L1187	H-QTL287	Condition-specific	gw5.indica.17WH_WBA	11	27513593	27516835	8.529e-08	sf1127516155
L1600	H-QTL287	Phenotypic-plasticity	plasticity.wbd.lp.QTL11.1	11	26114062	28232361	4.06255e-09	sf1126114062
L1645	H-QTL287	Phenotypic-plasticity	plasticity.wca.nlp.QTL11.1	11	27215886	27314098	2.57039e-06	sf1127236989
L1672	H-QTL287	Phenotypic-plasticity	plasticity.wcd.nlp.QTL11.2	11	27235961	27314098	5.09481e-06	sf1127238114
L1702	H-QTL287	Phenotypic-plasticity	plasticity.wcr.nlp.QTL11.2	11	27215886	27314098	7.75923e-07	sf1127236989
L24	H-QTL288	Environment-specific	All.13HN_WBR	12	1067213	1126074	4.67993e-07	sf1201067213
L1206	H-QTL289	Condition-specific	gw5.japonica.13WH_WBR	12	3644948	3667492	2.923e-07	sf1203645140
L538	H-QTL29	Grain-shape	All.GL	2	2346258	2490491	6.81872e-06	sf202346296
L572	H-QTL29	Grain-shape	All.TGW	2	2129716	2629002	1.09416e-09	sf202346296
L1166	H-QTL29	Grain-shape	gw5.whole.TGW	2	2129716	2521891	1.958e-09	sf202310604/sf202311074
L1233	H-QTL29	Grain-shape	gw5.japonica.TGW	2	2297846	2630972	8.685e-07	sf202324547
L599	H-QTL290	Condition-specific	indica.14WH_WBR	12	3703543	3704059	7.80574e-07	sf1203704059
L851	H-QTL291	Condition-specific	japonica.14WH_FL	12	4208699	4238178	2.67151e-15	sf1204215717
L859	H-QTL291	Condition-specific	japonica.14WH_GCA	12	4208699	4238178	1.17754e-10	sf1204215717
L920	H-QTL292	Condition-specific	GW5.whole.13WH_WBR	12	4902262	5556552	3.86e-08	sf1204994542
L451	H-QTL293	Condition-specific	All.13WH-14WH_WBA	12	5759202	5864617	9.88748e-07	sf1205775422
L458	H-QTL293	Condition-specific	All.13WH-14WH_WBD	12	5759202	5864399	8.24216e-07	sf1205775422
L1224	H-QTL293	Condition-specific	gw5.japonica.13WH-17WH_FL	12	5829268	5842267	2.752e-07	sf1205832142
L357	H-QTL294	Environment-specific	All.14WH_GCA	12	6748523	7144670	1.45756e-06	sf1207121388
L692	H-QTL294	Condition-specific	indica.13WH-12WH_GCA	12	6784343	6871642	4.86195e-09	sf1206862399
L722	H-QTL294	Condition-specific	indica.13WH-14WH_GCA	12	6789485	6863843	3.74539e-07	sf1206862399
L839	H-QTL295	Condition-specific	japonica.13WH_GCA	12	7626606	7746418	1.23944e-06	sf1207746418
L1124	H-QTL296	Condition-specific	gw5.whole.13WH-17WH_WBR	12	7810884	7852010	1.631e-07	sf1207815370/sf1207815500
L880	H-QTL297	Condition-specific	japonica.121314WH_GCR	12	7873476	7935424	4.66955e-08	sf1207935050
L705	H-QTL298	Condition-specific	indica.13WH-13HN_WBD	12	8753193	8790858	8.83531e-07	sf1208778393
L714	H-QTL298	Condition-specific	indica.13WH-14WH_WBA	12	8749643	8778393	5.64086e-07	sf1208756494
L716	H-QTL298	Condition-specific	indica.13WH-14WH_WBD	12	8735069	8813457	4.20568e-07	sf1208778393
L143	H-QTL299	Environment-specific	All.14WH_GCR	12	9291263	9296821	1.25598e-05	sf1209291263
L1590	H-QTL3	Phenotypic-plasticity	plasticity.gcr.nlp.QTL1.1	1	2109743	2211517	2.63031e-06	sf102145863
L1618	H-QTL30	Phenotypic-plasticity	plasticity.wca.lp.QTL2.1	2	2690539	2690682	2.21435e-07	sf202690679
L13	H-QTL300	Environment-specific	All.12WH_WBR	12	10876915	10954146	3.27875e-05	sf1210944943/sf1210948719
L723	H-QTL301	Condition-specific	indica.13WH-14WH_GCA	12	15474952	15475827	8.78555e-07	sf1215475827
L1290	H-QTL301	Condition-specific	NullWx.japonica.17WH_WBR	12	15319022	15664868	3.109e-06	sf1215655877/sf1215655920
L1295	H-QTL301	Condition-specific	NullWx.japonica.121417WBR	12	15438206	15663659	9.19e-07	sf1215655877/sf1215655920
L1625	H-QTL302	Phenotypic-plasticity	plasticity.wca.lp.QTL12.1	12	16103722	16108525	4.69978e-08	sf1216104097
L25	H-QTL303	Environment-specific	All.13HN_WBR	12	17719239	17841549	9.95519e-07	sf1217721548
L236	H-QTL303	Environment-specific	All.12WH_GCD	12	16987759	17211342	3.31756e-08	sf1217009589/sf1217015033
L286	H-QTL303	Environment-specific	All.13HN_GCA	12	16922207	17785378	2.91928e-08	sf1217468582
L365	H-QTL303	Environment-specific	All.14WH_GCD	12	16996192	17328779	5.798e-11	sf1217010117
L457	H-QTL303	Condition-specific	All.13WH-14WH_WBD	12	17803226	17803432	6.69852e-08	sf1217803432
L512	H-QTL303	Condition-specific	All.121314WH_GCR	12	17644295	17833089	1.15862e-06	sf1217721548
L972	H-QTL304	Condition-specific	GW5.whole.13WH-17WH_WBA	12	18325344	18684776	1.298e-06	sf1218387493
L994	H-QTL304	Condition-specific	GW5.whole.13WH-12WH_WCR	12	17925743	18036572	1.753e-07	sf1217944298
L1031	H-QTL304	Condition-specific	GW5.whole.13WH-13HN_FL	12	17988519	18076159	3.584e-07	sf1218016895
L1041	H-QTL304	Condition-specific	GW5.whole.13WH-17WH_FL	12	17923740	18674197	5.004e-09	sf1217986455
L61	H-QTL305	Environment-specific	All.13WH_WBR	12	18818363	18819250	1.71307e-05	sf1218818397
L26	H-QTL306	Environment-specific	All.13HN_WBR	12	19596717	19838094	1.19907e-05	sf1219822915
L252	H-QTL306	Environment-specific	All.13HN_WBD	12	19609263	19838413	1.3496e-07	sf1219671880
L309	H-QTL306	Environment-specific	All.14WH_WBA	12	19637025	19840535	1.7314e-08	sf1219680924
L315	H-QTL306	Environment-specific	All.14WH_WBD	12	19606782	19838413	9.06925e-09	sf1219680924
L513	H-QTL306	Condition-specific	All.121314WH_GCR	12	19633464	19838094	3.43737e-06	sf1219722735
L520	H-QTL306	Condition-specific	All.121314WH_GCA	12	19637025	19840535	1.01001e-06	sf1219671880
L532	H-QTL306	Condition-specific	All.121314WH_GCD	12	19671880	20065205	7.80175e-08	sf1219732664
L1172	H-QTL307	Grain-shape	gw5.whole.TGW	12	20980150	21038184	3.854e-08	sf1221018570
L1232	H-QTL307	Grain-shape	gw5.japonica.LWR	12	20859945	21091033	4.59e-07	sf1220875338
L1560	H-QTL307	Phenotypic-plasticity	plasticity.gca.nlp.QTL12.1	12	20719965	21070573	1.84101e-08	sf1221004121
L1289	H-QTL308	Condition-specific	NullWx.japonica.17WH_WBR	12	21542877	21587394	4.047e-07	sf1221543629/sf1221544668
L947	H-QTL309	Condition-specific	GW5.whole.13HN_WBA	12	21609979	21680680	3.375e-09	sf1221680680
L262	H-QTL31	Environment-specific	All.13HN_WCA	2	3322254	3485694	1.27641e-06	sf203337884/sf203444309
L1376	H-QTL31	Condition-specific	HT.liniangaowenqinbenGWAS	2	3355017	3476434	1.82065e-07	sf203457894/sf203457918
L1441	H-QTL31	Condition-specific	expressed.liniandingxingchun	2	3355017	3476434	1.91606e-07	sf203457894/sf203457918
L1507	H-QTL31	Condition-specific	Endo.dominant.linian.dingxing	2	3440967	3476434	2.10831e-07	sf203441287/sf203441627
L167	H-QTL310	Condition-specific	All.13WH-14WH_WCR	12	21820751	21857891	2.94415e-05	sf1221836303
L60	H-QTL311	Environment-specific	All.13WH_WBR	12	22454294	22823826	1.01392e-05	sf1222669940
L142	H-QTL311	Environment-specific	All.14WH_GCR	12	22476582	23273397	1.42092e-08	sf1222681022
L157	H-QTL311	Condition-specific	All.13WH-14WH_WBR	12	22679628	22700690	8.39245e-06	sf1222696793
L186	H-QTL311	Environment-specific	All.12WH_WCA	12	23050861	23069567	3.50068e-06	sf1223051736/sf1223051745
L1173	H-QTL311	Grain-shape	gw5.whole.TGW	12	23003055	23101273	1.131e-08	sf1223083216/sf1223084464
L27	H-QTL312	Environment-specific	All.13HN_WBR	12	23629980	23843552	3.84817e-05	sf1223832321
L1435	H-QTL312	Condition-specific	expressed.WCD.youhua	12	23393781	23668465	1.26158e-07	sf1223492046/sf1223492288
L1372	H-QTL313	Condition-specific	WBR.WBR	12	24093530	24128297	1.1189e-08	sf1224128297
L1414	H-QTL314	Condition-specific	expressed.WBD.youhua	12	24482450	24495677	5.25858e-08	sf1224495677
L1150	H-QTL315	Grain-shape	gw5.whole.GW	12	24639599	24685020	3.793e-08	sf1224656473
L549	H-QTL316	Grain-shape	All.GL	12	24852611	25058204	3.37707e-07	sf1224863944
L175	H-QTL317	Condition-specific	All.13WH-14WH_FL	12	26259270	27063504	1.36097e-06	sf1226348087
L763	H-QTL317	Condition-specific	japonica.12WH_WBR	12	27086950	27381013	7.46342e-08	sf1227371389
L1140	H-QTL317	Condition-specific	gw5.whole.13WH-12WH_FL	12	26976963	27055720	3.733e-07	sf1227019797
L1141	H-QTL317	Condition-specific	gw5.whole.13WH-13HN_FL	12	26978191	27055720	3.203e-07	sf1227019797
L1144	H-QTL317	Condition-specific	gw5.whole.13WH-14WH_FL	12	26978191	27055720	3.777e-08	sf1227019797
L1145	H-QTL317	Condition-specific	gw5.whole.13WH-17WH_FL	12	26999833	27054015	2.234e-07	sf1227019797
L1196	H-QTL317	Condition-specific	gw5.indica.13WH-14WH_FL	12	27019173	27222800	1.348e-06	sf1227031659
L1526	H-QTL317	Phenotypic-plasticity	plasticity.fl.lp.QTL12.1	12	26348087	26476984	1.67942e-06	sf1226476984
L1533	H-QTL317	Phenotypic-mean	plasticity.fl.mean.QTL12.1	12	26889993	27225585	4.25273e-08	sf1227003528
L1033	H-QTL32	Condition-specific	GW5.whole.13WH-17WH_FL	2	3683310	3801856	1.021e-06	sf203768068
L192	H-QTL33	Environment-specific	All.12WH_WCD	2	4313026	4366069	1.2122e-07	sf204365546
L778	H-QTL33	Condition-specific	japonica.14WH_WBR	2	4236346	4243564	3.6235e-06	sf204243564
L878	H-QTL33	Condition-specific	japonica.121314WH_WBR	2	4236346	4344807	6.47609e-07	sf204236585/sf204240923
L882	H-QTL33	Condition-specific	japonica.121314WH_GCR	2	4236346	4344961	9.67563e-08	sf204242490
L1649	H-QTL33	Phenotypic-mean	plasticity.wcd.mean.QTL2.1	2	4313956	4469186	6.26607e-06	sf204325836
L583	H-QTL34	Condition-specific	indica.12WH_WBR	2	4738701	4843126	9.23427e-08	sf204793629
L883	H-QTL35	Condition-specific	japonica.121314WH_GCR	2	4968878	4972491	2.93797e-06	sf204972088/sf204972491
L1184	H-QTL36	Condition-specific	gw5.indica.13WH-13HN_WBR	2	5044812	5281121	3.54e-07	sf205053468
L114	H-QTL37	Environment-specific	All.13HN_GCR	2	5731082	5808808	4.05731e-07	sf205807209/sf205808808
L135	H-QTL37	Environment-specific	All.14WH_GCR	2	5731082	5819852	9.26433e-08	sf205807209/sf205808808
L416	H-QTL37	Condition-specific	All.13WH-13HN_WBA	2	5331638	5442429	1.13827e-06	sf205348116/sf205350770
L420	H-QTL37	Condition-specific	All.13WH-13HN_WBD	2	5331638	5612441	1.40958e-07	sf205348116/sf205350770
L701	H-QTL37	Condition-specific	indica.13WH-13HN_WBA	2	5717154	5785930	9.62034e-07	sf205733044/sf205735657
L707	H-QTL37	Condition-specific	indica.13WH-13HN_WBD	2	5717154	5943936	1.5943e-07	sf205733044/sf205735657
L756	H-QTL37	Condition-specific	japonica.12WH_WBR	2	5500366	6003340	1.48913e-07	sf205520210/sf205522535
L872	H-QTL37	Condition-specific	japonica.13WH-13HN_FL	2	5495282	5761329	1.24329e-07	sf205519941
L884	H-QTL37	Condition-specific	japonica.121314WH_GCR	2	5499363	5765452	2.17197e-07	sf205757772
L1162	H-QTL37	Grain-shape	gw5.whole.GT	2	5774044	5969185	9.012e-07	sf205807653
L1539	H-QTL37	Phenotypic-plasticity	plasticity.gca.lp.QTL2.1	2	5737523	5814816	2.68085e-07	sf205760277
L1561	H-QTL37	Phenotypic-plasticity	plasticity.gcd.lp.QTL2.1	2	5750959	5814816	2.89133e-07	sf205760277
L1576	H-QTL37	Phenotypic-plasticity	plasticity.gcr.lp.QTL2.1	2	5731082	5808808	1.58064e-08	sf205807209/sf205808808
L585	H-QTL38	Condition-specific	indica.12WH_WBR	2	6123432	6284389	6.23268e-06	sf206212094
L742	H-QTL38	Condition-specific	indica.121314WH_GCR	2	6235220	6288201	1.88917e-07	sf206283102
L584	H-QTL39	Condition-specific	indica.12WH_WBR	2	6937060	6957834	1.52772e-07	sf206957139
L726	H-QTL39	Condition-specific	indica.121314WH_WBR	2	6938611	6957139	3.72931e-07	sf206953655
L571	H-QTL4	Grain-shape	All.GT	1	2557499	2751493	3.98925e-07	sf102575228
L633	H-QTL4	Condition-specific	indica.12WH_GCA	1	2555657	2690187	8.41722e-07	sf102555657
L263	H-QTL40	Environment-specific	All.13HN_WCA	2	7352117	7360139	1.64439e-07	sf207352117/sf207352827
L30	H-QTL41	Environment-specific	All.13HN_WBR	2	7475147	7541774	8.73938e-06	sf207488934
L247	H-QTL41	Environment-specific	All.13HN_WBD	2	7487524	7495211	8.30896e-06	sf207488934
L1330	H-QTL41	Condition-specific	white_belly.WBD-BLUP	2	7487524	7541774	1.67211e-06	sf207487524/sf207489889
L1074	H-QTL42	Grain-shape	GW5.indica.GT	2	8134686	8162410	5.884e-06	sf208145742
L264	H-QTL43	Environment-specific	All.13HN_WCA	2	8169896	8207714	5.82245e-07	sf208206863
L200	H-QTL44	Environment-specific	All.12WH_FL	2	8289134	8499230	2.82603e-10	sf208420655
L201	H-QTL44	Environment-specific	All.12WH_FL	2	8826233	8879044	3.50168e-09	sf208828208
L688	H-QTL44	Condition-specific	indica.13WH-12WH_GCR	2	8871885	8884763	1.15437e-06	sf208884763
L895	H-QTL44	Condition-specific	japonica.TGW	2	8696283	8842912	5.18797e-08	sf208785986
L978	H-QTL44	Condition-specific	GW5.whole.13WH-17WH_WBA	2	8970176	9113212	7.545e-07	sf209113212
L1567	H-QTL44	Phenotypic-mean	plasticity.gcd.mean.QTL2.1	2	8343395	9109750	2.25981e-09	sf208828208
L1008	H-QTL45	Condition-specific	GW5.whole.12WH_WCA	2	10336356	10495334	3.685e-07	sf210495334
L1591	H-QTL46	Phenotypic-plasticity	plasticity.gcr.nlp.QTL2.1	2	11579442	11630373	2.09264e-06	sf211617660
L405	H-QTL47	Condition-specific	All.13WH-12WH_GCR	2	14229806	14230609	6.67671e-07	sf214230381
L668	H-QTL48	Condition-specific	indica.13WH-12WH_WBR	2	14869712	14873314	1.64708e-06	sf214872481
L687	H-QTL48	Condition-specific	indica.13WH-12WH_GCR	2	14870614	14872634	6.87149e-08	sf214871205
L162	H-QTL49	Condition-specific	All.13WH-14WH_WCR	2	15214216	16070668	2.41526e-06	sf215697982
L221	H-QTL5	Environment-specific	All.12WH_GCD	1	3250232	3466113	1.96716e-07	sf103450049/sf103450313
L606	H-QTL5	Condition-specific	indica.12WH_WCR	1	3140804	3255741	4.3137e-08	sf103140804/sf103140865
L75	H-QTL50	Environment-specific	All.12WH_WCR	2	18397427	18577754	5.22469e-07	sf218426464
L163	H-QTL50	Condition-specific	All.13WH-14WH_WCR	2	17114837	18581200	5.25017e-07	sf218314859
L453	H-QTL50	Condition-specific	All.13WH-14WH_WBA	2	18150419	18151198	9.4704e-08	sf218151198
L1063	H-QTL50	Condition-specific	GW5.indica.12WH_WCA	2	18368683	18616948	2.967e-08	sf218435881/sf218485519
L1325	H-QTL50	Condition-specific	white_belly.WBA-BLUP	2	18080945	18582788	8.69482e-07	sf218566661
L1407	H-QTL50	Condition-specific	expressed.WBA.youhua	2	18221462	18486365	7.79536e-07	sf218464511/sf218468717
L1486	H-QTL50	Condition-specific	Endo.dominant.WBA.youhua	2	18228492	18486365	5.18423e-07	sf218464511/sf218468717
L91	H-QTL51	Environment-specific	All.14WH_WCR	2	18617163	18679148	6.22763e-12	sf218631591
L873	H-QTL51	Condition-specific	japonica.13WH-13HN_FL	2	18623556	18624884	1.76852e-06	sf218624884
L146	H-QTL52	Condition-specific	All.13WH-14WH_WBR	2	18987204	19120180	6.30437e-06	sf219045674
L932	H-QTL52	Condition-specific	GW5.whole.13WH-14WH_WBR	2	18987204	19119472	1.421e-07	sf219046061
L1261	H-QTL52	Condition-specific	NullWx.indica.13WH-14WH_WBR	2	19023585	19058609	2.337e-06	sf219023585
L110	H-QTL53	Environment-specific	All.12WH_GCR	2	19147843	19164793	1.66977e-05	sf219160006
L614	H-QTL54	Condition-specific	indica.13WH-14WH_WBR	2	19661779	19764245	2.27504e-07	sf219667419
L248	H-QTL55	Environment-specific	All.13HN_WBD	2	20049259	20049259	5.20457e-06	sf220049259
L590	H-QTL56	Condition-specific	indica.13HN_WBR	2	20132490	20389539	7.56048e-07	sf220132490
L67	H-QTL57	Environment-specific	All.14WH_WBR	2	20840422	20845307	2.03797e-06	sf220844950
L573	H-QTL57	Grain-shape	All.TGW	2	20618296	20773522	3.35218e-07	sf220676820
L956	H-QTL57	Condition-specific	GW5.whole.12WH_WBA	2	20618296	20869858	9.163e-08	sf220703347
L970	H-QTL57	Condition-specific	GW5.whole.13WH-12WH_WBA	2	20700596	20844348	5.162e-08	sf220746314
L1032	H-QTL58	Condition-specific	GW5.whole.13WH-17WH_FL	2	21767100	21805540	4.026e-08	sf221778119
L615	H-QTL59	Condition-specific	indica.13WH-14WH_WBR	2	21811421	21813301	2.48894e-06	sf221813301
L52	H-QTL6	Environment-specific	All.13WH_WBR	1	3694146	4096183	4.74136e-05	sf103841887
L900	H-QTL6	Condition-specific	GW5.whole.13WH_WBR	1	3797089	3874849	5.529e-06	sf103797089
L1674	H-QTL60	Phenotypic-plasticity	plasticity.wcr.lp.QTL2.1	2	21916830	21961426	3.72538e-07	sf221930027
L1094	H-QTL61	Grain-shape	GW5.japonica.GL	2	22238760	22647136	3.803e-07	sf222265528
L10	H-QTL62	Environment-specific	All.12WH_WBR	2	25139491	25264629	2.71623e-06	sf225140417
L115	H-QTL62	Environment-specific	All.13HN_GCR	2	24751050	25126053	6.1913e-06	sf225051265
L136	H-QTL62	Environment-specific	All.14WH_GCR	2	24751050	25126053	2.55262e-07	sf225064579
L202	H-QTL62	Environment-specific	All.12WH_FL	2	24785413	24816738	2.99419e-10	sf224785413
L246	H-QTL62	Environment-specific	All.13HN_WBD	2	25488272	25643017	1.54919e-07	sf225513816
L269	H-QTL62	Environment-specific	All.13HN_FL	2	24277877	25366804	1.11648e-12	sf225197098
L278	H-QTL62	Environment-specific	All.13HN_GCA	2	25196946	25264629	1.00869e-11	sf225196946/sf225198438
L344	H-QTL62	Environment-specific	All.14WH_FL	2	25126053	25264629	1.482e-12	sf225220724/sf225224933
L345	H-QTL62	Environment-specific	All.14WH_FL	2	24751050	24817259	3.98618e-13	sf224785413
L351	H-QTL62	Environment-specific	All.14WH_GCA	2	24751050	25297677	2.33706e-11	sf225255413
L494	H-QTL62	Condition-specific	All.121314WH_FL	2	24385155	25264629	1.4447e-13	sf224785413
L536	H-QTL62	Condition-specific	All.121314WH_GCD	2	25599537	25643017	1.20911e-06	sf225602587
L1219	H-QTL62	Condition-specific	gw5.japonica.13WH-17WH_WCA	2	24471890	24559363	4.07e-17	sf224559363
L1366	H-QTL62	Condition-specific	FL.FL	2	25139491	25264629	5.14244e-16	sf225251186
L1381	H-QTL62	Condition-specific	expressed.FLyouhua	2	25139491	25261374	2.72981e-16	sf225197098
L1408	H-QTL62	Condition-specific	expressed.WBA.youhua	2	25139491	25513816	7.00174e-08	sf225251186
L1421	H-QTL62	Condition-specific	expressed.WBD.youhua	2	25512769	25515074	7.2462e-07	sf225513816
L1466	H-QTL62	Condition-specific	Endo.dominant.FL.youhua	2	25139885	25261374	1.20215e-16	sf225197098
L1487	H-QTL62	Condition-specific	Endo.dominant.WBA.youhua	2	25139885	25300865	5.63328e-07	sf225140226
L1527	H-QTL62	Phenotypic-mean	plasticity.fl.mean.QTL2.1	2	24376656	25302009	2.15481e-11	sf225198089
L1547	H-QTL62	Phenotypic-mean	plasticity.gca.mean.QTL2.1	2	24385155	25264629	1.58455e-10	sf225198089
L1568	H-QTL62	Phenotypic-mean	plasticity.gcd.mean.QTL2.2	2	24385155	25270499	1.24964e-10	sf225198089
L1577	H-QTL62	Phenotypic-plasticity	plasticity.gcr.lp.QTL2.2	2	24751050	25126053	1.19716e-07	sf224817259
L1592	H-QTL62	Phenotypic-plasticity	plasticity.gcr.nlp.QTL2.2	2	24773486	25264629	6.27731e-08	sf225196946/sf225198438
L1612	H-QTL62	Phenotypic-plasticity	plasticity.wbr.nlp.QTL2.1	2	25220388	25221812	2.70907e-07	sf225221677
L1642	H-QTL62	Phenotypic-plasticity	plasticity.wca.nlp.QTL2.1	2	24684479	24944407	1.72419e-07	sf224923991/sf224923999
L1667	H-QTL62	Phenotypic-plasticity	plasticity.wcd.nlp.QTL2.1	2	24878226	24927965	1.30154e-06	sf224923991/sf224923999
L1696	H-QTL62	Phenotypic-plasticity	plasticity.wcr.nlp.QTL2.1	2	24878226	24927965	3.13506e-06	sf224923991/sf224923999
L874	H-QTL63	Condition-specific	japonica.13WH-13HN_FL	2	25985995	26029613	5.59652e-07	sf225985995
L11	H-QTL64	Environment-specific	All.12WH_WBR	2	26107973	26148824	2.12151e-05	sf226122328
L92	H-QTL65	Environment-specific	All.14WH_WCR	2	27410862	27451536	3.25724e-08	sf227424250
L485	H-QTL65	Condition-specific	All.121314WH_WCA	2	26608642	27931083	2.61438e-09	sf227424250
L12	H-QTL66	Environment-specific	All.12WH_WBR	2	29008771	29286063	2.04628e-05	sf229246813
L777	H-QTL67	Condition-specific	japonica.14WH_WBR	2	29422393	29422527	7.34338e-07	sf229422393
L144	H-QTL68	Condition-specific	All.13WH-14WH_WBR	2	29463316	29803138	1.59529e-06	sf229581954
L145	H-QTL68	Condition-specific	All.13WH-14WH_WBR	2	30214539	30459539	4.11947e-09	sf230367507
L371	H-QTL68	Condition-specific	All.13WH-12WH_WBR	2	30348496	30421804	1.24643e-06	sf230364532
L377	H-QTL68	Condition-specific	All.13WH-12WH_WBD	2	29786110	29854549	8.95095e-07	sf229786110
L383	H-QTL68	Condition-specific	All.13WH-12WH_WBD	2	29691905	29854549	4.09457e-07	sf229786110
L411	H-QTL68	Condition-specific	All.13WH-13HN_WBR	2	30339866	30419868	4.06894e-08	sf230364532
L617	H-QTL68	Condition-specific	indica.13WH-14WH_WBR	2	30182988	30183318	7.56889e-07	sf230183306
L675	H-QTL68	Condition-specific	indica.13WH-12WH_WBD	2	30456261	30509226	2.00245e-07	sf230504650
L683	H-QTL68	Condition-specific	indica.13WH-12WH_WBD	2	30393828	30507299	3.48247e-07	sf230504650
L904	H-QTL68	Condition-specific	GW5.whole.13WH_WBR	2	29463316	30419868	6.946e-08	sf230367507
L933	H-QTL68	Condition-specific	GW5.whole.13WH-14WH_WBR	2	29581394	29664974	2.385e-06	sf229664453/sf229664974
L934	H-QTL68	Condition-specific	GW5.whole.13WH-14WH_WBR	2	30364532	30383535	2.586e-06	sf230364532
L944	H-QTL68	Condition-specific	GW5.whole.13WH-12WH_WBR	2	30364532	30419868	9.921e-07	sf230364532
L1262	H-QTL68	Condition-specific	NullWx.indica.13WH-14WH_WBR	2	30336029	30421804	4.981e-07	sf230364532
L1578	H-QTL68	Phenotypic-plasticity	plasticity.gcr.lp.QTL2.3	2	29558635	29595392	6.71134e-08	sf229581954
L1601	H-QTL68	Phenotypic-plasticity	plasticity.wbr.lp.QTL2.1	2	29803138	30419868	2.3759e-09	sf230364532
L1626	H-QTL68	Phenotypic-mean	plasticity.wca.mean.QTL2.1	2	29697895	29818430	5.41137e-06	sf229718045/sf229725222
L616	H-QTL69	Condition-specific	indica.13WH-14WH_WBR	2	30900817	30974880	1.10471e-08	sf230926156
L667	H-QTL69	Condition-specific	indica.13WH-12WH_WBR	2	30906618	30974114	1.22074e-06	sf230912591
L695	H-QTL69	Condition-specific	indica.13WH-13HN_WBR	2	30906618	30974114	1.80656e-08	sf230912591
L1075	H-QTL69	Grain-shape	GW5.indica.GT	2	30931941	31857654	1.928e-06	sf231026625
L8	H-QTL7	Environment-specific	All.12WH_WBR	1	4573727	5082547	2.26688e-06	sf104752278
L28	H-QTL7	Environment-specific	All.13HN_WBR	1	4506826	5010041	3.08922e-06	sf104847232
L113	H-QTL7	Environment-specific	All.13HN_GCR	1	4728250	5009364	1.89774e-06	sf104728250
L134	H-QTL7	Environment-specific	All.14WH_GCR	1	4746616	4996424	3.89831e-06	sf104870347
L191	H-QTL7	Environment-specific	All.12WH_WCD	1	4977962	5002270	3.85235e-07	sf105001394
L222	H-QTL7	Environment-specific	All.12WH_GCD	1	4967508	5011062	8.27959e-08	sf105010509/sf105010543
L350	H-QTL7	Environment-specific	All.14WH_GCA	1	5001680	5011062	3.5226e-09	sf105009364
L358	H-QTL7	Environment-specific	All.14WH_GCD	1	4967508	5011062	5.36111e-10	sf105007841
L505	H-QTL7	Condition-specific	All.121314WH_GCR	1	4591456	4945929	2.91823e-07	sf104847309
L877	H-QTL7	Condition-specific	japonica.121314WH_WBR	1	5070598	5101534	1.95356e-06	sf105079198
L885	H-QTL7	Condition-specific	japonica.121314WH_GCR	1	5070584	5134781	1.12253e-07	sf105096195
L1102	H-QTL7	Condition-specific	gw5.whole.13HN_WBR	1	4591456	4902923	1.37e-08	sf104591456
L1282	H-QTL7	Condition-specific	NullWx.japonica.12WH_WBR	1	4751829	4947081	1.817e-07	sf104871842
L1294	H-QTL7	Condition-specific	NullWx.japonica.121417WBR	1	4846910	4912465	6.897e-07	sf104890114
L1339	H-QTL7	Condition-specific	white_belly.WBR-BLUP	1	4746616	4958334	3.34287e-09	sf104846910
L1374	H-QTL7	Condition-specific	WBR.WBR	1	4591456	4954503	3.36969e-07	sf104752278
L1430	H-QTL7	Condition-specific	expressed.WBR.youhua	1	4591456	4954503	3.47994e-07	sf104752278
L1452	H-QTL7	Condition-specific	expressed.WBR.chun	1	4746616	4948173	3.97902e-09	sf104846910
L1504	H-QTL7	Condition-specific	Endo.dominant.WBR.youhua	1	4749529	4757347	9.84411e-08	sf104751497
L1574	H-QTL7	Phenotypic-plasticity	plasticity.gcr.lp.QTL1.1	1	4870347	4916287	1.73719e-06	sf104870347
L586	H-QTL70	Condition-specific	indica.12WH_WBR	2	32377069	32775450	5.35258e-06	sf232775335
L372	H-QTL71	Condition-specific	All.13WH-12WH_WBR	2	32805794	32853743	2.83948e-06	sf232832455
L223	H-QTL72	Environment-specific	All.12WH_GCD	2	32954833	33046546	1.53913e-09	sf232996225
L346	H-QTL72	Environment-specific	All.14WH_FL	2	32954833	33046546	1.55287e-12	sf232996225
L352	H-QTL72	Environment-specific	All.14WH_GCA	2	32954833	33039461	4.06115e-09	sf232996225
L359	H-QTL72	Environment-specific	All.14WH_GCD	2	32967258	33039461	4.37324e-11	sf232996225
L755	H-QTL72	Condition-specific	indica.TGW	2	32876287	32970386	1.64258e-07	sf232917979
L1422	H-QTL72	Condition-specific	expressed.WBD.youhua	2	32988510	33043565	2.15434e-06	sf233031162
L1190	H-QTL73	Condition-specific	gw5.indica.17WH_WBA	2	33877822	33879174	2.069e-07	sf233878710
L556	H-QTL74	Grain-shape	All.GW	2	34619896	34945045	3.635e-07	sf234659109
L689	H-QTL74	Condition-specific	indica.13WH-12WH_GCR	2	35118310	35122042	4.57214e-08	sf235122042
L711	H-QTL74	Condition-specific	indica.13WH-13HN_GCA	2	34836970	35117452	2.91591e-08	sf235113137
L718	H-QTL74	Condition-specific	indica.13WH-14WH_GCA	2	34479076	35736497	6.79067e-08	sf234479076
L925	H-QTL74	Condition-specific	GW5.whole.14WH_WBR	2	35325960	35328545	4.668e-07	sf235328545
L1050	H-QTL74	Condition-specific	GW5.indica.12WH_WBR	2	34561723	34561741	1.941e-06	sf234561723
L1059	H-QTL74	Condition-specific	GW5.indica.121417WBA	2	35017536	35129832	1.471e-07	sf235086243/sf235086365
L1154	H-QTL74	Grain-shape	gw5.whole.GW	2	34056391	34660565	4.985e-07	sf234659536/sf234659562
L1556	H-QTL74	Phenotypic-plasticity	plasticity.gca.nlp.QTL2.1	2	34256516	34339045	2.03528e-06	sf234321798
L1619	H-QTL74	Phenotypic-plasticity	plasticity.wca.lp.QTL2.2	2	34441427	35813007	6.43574e-09	sf235013338
L608	H-QTL75	Condition-specific	indica.12WH_GCR	3	547780	811408	1.61984e-08	sf300547780
L636	H-QTL75	Condition-specific	indica.12WH_GCA	3	896405	1133379	5.36059e-07	sf300994402
L690	H-QTL75	Condition-specific	indica.13WH-12WH_GCR	3	547780	811408	4.52791e-06	sf300547780
L757	H-QTL75	Condition-specific	japonica.12WH_WBR	3	758486	954197	4.13187e-07	sf300848821
L799	H-QTL75	Condition-specific	japonica.14WH_GCR	3	341381	706520	4.75053e-07	sf300534456
L823	H-QTL75	Condition-specific	japonica.13HN_GCA	3	811075	954197	1.06398e-10	sf300847411/sf300849197
L31	H-QTL76	Environment-specific	All.13HN_WBR	3	2113279	2278300	2.20296e-07	sf302208031
L32	H-QTL76	Environment-specific	All.13HN_WBR	3	3277661	3431649	8.50001e-05	sf303324933
L170	H-QTL76	Condition-specific	All.13WH-14WH_FL	3	1554678	1703837	6.40245e-08	sf301628770
L180	H-QTL76	Environment-specific	All.12WH_WCA	3	2276209	2490859	2.62122e-06	sf302481449
L193	H-QTL76	Environment-specific	All.12WH_WCD	3	2276209	2490859	3.46463e-08	sf302481449
L259	H-QTL76	Environment-specific	All.13HN_WCA	3	1376476	1557169	1.85009e-07	sf301396300
L260	H-QTL76	Environment-specific	All.13HN_WCA	3	2729049	3090923	9.20742e-10	sf302948869
L300	H-QTL76	Environment-specific	All.13WH_WCD	3	2690376	2985422	4.03796e-07	sf302809029
L339	H-QTL76	Environment-specific	All.14WH_FL	3	2285630	2691511	3.69873e-10	sf302645925
L400	H-QTL76	Condition-specific	All.13WH-12WH_FL	3	1560292	1703837	7.46705e-07	sf301628770
L408	H-QTL76	Condition-specific	All.13WH-12WH_GCA	3	1580046	1905318	6.84516e-07	sf301632129
L440	H-QTL76	Condition-specific	All.13WH-13HN_FL	3	1562827	1628770	6.7702e-07	sf301628770
L459	H-QTL76	Condition-specific	All.13WH-14WH_WBD	3	1672146	1690939	1.16488e-05	sf301674128
L470	H-QTL76	Condition-specific	All.121314WH_WBR	3	2208031	2213598	3.69307e-09	sf302208031
L478	H-QTL76	Condition-specific	All.121314WH_WBD	3	2208031	2208031	2.87004e-07	sf302208031
L504	H-QTL76	Condition-specific	All.121314WH_GCR	3	2208031	2213598	3.48695e-10	sf302208031
L814	H-QTL76	Condition-specific	japonica.13HN_WBA	3	1366000	1580289	2.00167e-08	sf301409651
L816	H-QTL76	Condition-specific	japonica.13HN_WBD	3	1366000	1580289	3.29141e-11	sf301409651
L967	H-QTL76	Condition-specific	GW5.whole.13WH-12WH_WBA	3	1866770	2671285	7.621e-09	sf302169477
L1153	H-QTL76	Grain-shape	gw5.whole.GW	3	2253053	3369120	4.952e-08	sf302257204
L1156	H-QTL76	Grain-shape	gw5.whole.LWR	3	2249130	3369120	9.072e-08	sf303121893
L1189	H-QTL76	Condition-specific	gw5.indica.17WH_WBA	3	2097816	2272910	2.981e-07	sf302233308
L1307	H-QTL76	Condition-specific	NullWx.japonica.13WH-14WH_FL	3	1562827	1628770	3.449e-07	sf301628770
L1519	H-QTL76	Phenotypic-plasticity	plasticity.fl.lp.QTL3.1	3	1562827	1703837	2.65707e-07	sf301628770
L1540	H-QTL76	Phenotypic-plasticity	plasticity.gca.lp.QTL3.1	3	1554678	1632129	1.8332e-07	sf301628770
L1562	H-QTL76	Phenotypic-plasticity	plasticity.gcd.lp.QTL3.1	3	1554678	1632129	4.93705e-08	sf301628770
L1684	H-QTL76	Phenotypic-mean	plasticity.wcr.mean.QTL3.1	3	1249688	1532052	2.08207e-06	sf301280837
L279	H-QTL77	Environment-specific	All.13HN_GCA	3	3533203	3815321	1.51725e-11	sf303607927
L338	H-QTL77	Environment-specific	All.14WH_FL	3	3535037	3628513	3.41861e-18	sf303607927
L349	H-QTL77	Environment-specific	All.14WH_GCA	3	3533180	3628513	1.45768e-16	sf303607927
L360	H-QTL77	Environment-specific	All.14WH_GCD	3	3469250	3815611	4.54402e-19	sf303607927
L1548	H-QTL77	Phenotypic-mean	plasticity.gca.mean.QTL3.1	3	3546817	3850680	9.89279e-11	sf303607927
L1593	H-QTL77	Phenotypic-plasticity	plasticity.gcr.nlp.QTL3.1	3	3533203	3628513	7.06133e-06	sf303607927
L1668	H-QTL77	Phenotypic-plasticity	plasticity.wcd.nlp.QTL3.1	3	3448366	3663264	2.36679e-07	sf303473966
L1697	H-QTL77	Phenotypic-plasticity	plasticity.wcr.nlp.QTL3.1	3	3469258	3663264	4.95918e-07	sf303473966
L33	H-QTL78	Environment-specific	All.13HN_WBR	3	4344650	4611485	0.000102558	sf304503611
L93	H-QTL78	Environment-specific	All.14WH_WCR	3	4758232	4765630	7.58194e-08	sf304765630
L280	H-QTL78	Environment-specific	All.13HN_GCA	3	4389075	4700000	1.35255e-08	sf304684911
L340	H-QTL78	Environment-specific	All.14WH_FL	3	4684569	4700000	2.3667e-10	sf304700000
L758	H-QTL78	Condition-specific	japonica.12WH_WBR	3	5467645	5759235	1.83583e-08	sf305715738
L995	H-QTL78	Condition-specific	GW5.whole.13WH-14WH_WCR	3	4654688	4765630	3.638e-07	sf304654710
L1017	H-QTL78	Condition-specific	GW5.whole.13WH-12WH_FL	3	3872263	5407669	2.065e-08	sf304085484
L1025	H-QTL78	Condition-specific	GW5.whole.13WH-13HN_FL	3	3941532	5430875	5.151e-08	sf305024583/sf305025250
L1034	H-QTL78	Condition-specific	GW5.whole.13WH-17WH_FL	3	3872263	4009410	1.6e-09	sf303933577
L1613	H-QTL78	Phenotypic-plasticity	plasticity.wbr.nlp.QTL3.1	3	4362680	4512923	8.98212e-07	sf304376826
L1685	H-QTL78	Phenotypic-mean	plasticity.wcr.mean.QTL3.2	3	4974399	5559744	2.05856e-06	sf305387312
L811	H-QTL79	Condition-specific	japonica.12WH_GCA	3	5926289	5939931	9.29946e-08	sf305937816
L841	H-QTL79	Condition-specific	japonica.14WH_FL	3	5935096	5939931	2.88679e-14	sf305937816
L866	H-QTL8	Condition-specific	japonica.13WH-13HN_WCR	1	6429155	6637533	2.67001e-10	sf106496131
L901	H-QTL8	Condition-specific	GW5.whole.13WH_WBR	1	5554466	5556526	1.382e-06	sf105556526
L1045	H-QTL8	Grain-shape	GW5.whole.TGW	1	5723742	6609613	3.795e-11	sf105723742/sf105740491
L1095	H-QTL8	Grain-shape	GW5.japonica.TGW	1	5477106	6945238	9.224e-08	sf105477106
L1575	H-QTL8	Phenotypic-plasticity	plasticity.gcr.lp.QTL1.2	1	6315922	6315922	2.28984e-06	sf106315922
L171	H-QTL80	Condition-specific	All.13WH-14WH_FL	3	6206246	6480697	6.41542e-08	sf306292313
L441	H-QTL80	Condition-specific	All.13WH-13HN_FL	3	6206246	6408823	6.39483e-09	sf306292313
L1221	H-QTL80	Condition-specific	gw5.japonica.13WH-13HN_FL	3	6206246	6408823	1.335e-07	sf306242958
L1222	H-QTL80	Condition-specific	gw5.japonica.13WH-14WH_FL	3	6206246	6408823	8.525e-07	sf306242958
L1303	H-QTL80	Condition-specific	NullWx.japonica.13WH-13HN_FL	3	6206246	6408823	5.08e-09	sf306242958
L1308	H-QTL80	Condition-specific	NullWx.japonica.13WH-14WH_FL	3	6206246	6408823	9.508e-09	sf306242958
L1312	H-QTL80	Condition-specific	NullWx.japonica.13WH-17WH_FL	3	6206246	6408823	2.308e-07	sf306242958
L1520	H-QTL80	Phenotypic-plasticity	plasticity.fl.lp.QTL3.2	3	6206246	6480697	5.87929e-08	sf306292313
L539	H-QTL81	Grain-shape	All.GL	3	8018676	8133751	3.21721e-07	sf308126473
L561	H-QTL81	Grain-shape	All.LWR	3	8018676	8082470	3.61664e-08	sf308053788
L1157	H-QTL81	Grain-shape	gw5.whole.LWR	3	7258983	8089932	1.618e-07	sf307532191
L1201	H-QTL81	Condition-specific	gw5.indica.LWR	3	7377297	8049726	2.193e-08	sf307377297
L1387	H-QTL81	Condition-specific	expressed.HTyouhua.dingxing	3	7698196	7715897	5.97004e-07	sf307701799/sf307701837
L1477	H-QTL81	Condition-specific	Endo.dominant.HT.youhua.dingxing	3	7698196	7715897	5.91816e-07	sf307701799/sf307701837
L1557	H-QTL82	Phenotypic-plasticity	plasticity.gca.nlp.QTL3.1	3	8226225	8538527	4.41057e-06	sf308398603
L746	H-QTL83	Condition-specific	indica.GL	3	8747688	8876069	4.02757e-08	sf308822611
L812	H-QTL84	Condition-specific	japonica.12WH_GCA	3	9603616	9715109	4.44789e-10	sf309687063
L824	H-QTL84	Condition-specific	japonica.13HN_GCA	3	9530987	9711061	1.38273e-08	sf309668396
L840	H-QTL84	Condition-specific	japonica.14WH_FL	3	9625895	9703378	1.03982e-21	sf309668396
L853	H-QTL84	Condition-specific	japonica.14WH_GCA	3	9625895	9687201	5.34787e-17	sf309668396
L906	H-QTL85	Condition-specific	GW5.whole.13WH_WBR	3	9849818	9927378	4.304e-06	sf309849818
L160	H-QTL86	Condition-specific	All.13WH-14WH_WCR	3	10333212	12110112	1.04187e-07	sf311755627
L464	H-QTL86	Condition-specific	All.13WH-14WH_WCA	3	11753358	11826416	5.22882e-07	sf311819005/sf311819017
L813	H-QTL86	Condition-specific	japonica.12WH_GCA	3	10309576	10320467	1.03408e-08	sf310320467
L907	H-QTL86	Condition-specific	GW5.whole.13WH_WBR	3	11850859	11960091	2.18e-06	sf311904812
L1087	H-QTL86	Grain-shape	GW5.japonica.GL	3	10312864	10484631	6.862e-06	sf310484631
L1301	H-QTL87	Condition-specific	NullWx.japonica.13WH_WBA	3	13117071	13145067	8.222e-08	sf313117071/sf313131916
L1594	H-QTL88	Phenotypic-plasticity	plasticity.gcr.nlp.QTL3.2	3	13202532	13675608	4.14216e-07	sf313640648
L1438	H-QTL89	Condition-specific	expressed.WCD.youhua	3	14010087	14373935	1.71434e-08	sf314073611
L261	H-QTL9	Environment-specific	All.13HN_WCA	1	7791676	8042461	2.89784e-09	sf108038697
L1329	H-QTL9	Condition-specific	white_belly.WBD-BLUP	1	7258818	7839566	1.18442e-06	sf107646164
L1445	H-QTL9	Condition-specific	expressed.WBA.chun	1	7582207	7661388	5.67691e-07	sf107646164
L1509	H-QTL9	Condition-specific	Endo.dominant.WBA	1	7643454	7648721	5.62149e-07	sf107646164
L1514	H-QTL9	Condition-specific	Endo.dominant.WBD	1	7600982	7668255	1.10387e-06	sf107646164
L1666	H-QTL9	Phenotypic-plasticity	plasticity.wcd.nlp.QTL1.1	1	7385654	7623700	3.68642e-06	sf107408599
L801	H-QTL90	Condition-specific	japonica.13WH-14WH_FL	3	14445352	14471933	7.19479e-08	sf314471933
L860	H-QTL90	Condition-specific	japonica.13WH-12WH_FL	3	14445352	14529470	4.36138e-07	sf314529470
L153	H-QTL91	Condition-specific	All.13WH-14WH_WBR	3	16325776	16490623	1.35628e-05	sf316490599
L161	H-QTL91	Condition-specific	All.13WH-14WH_WCR	3	14772992	14861741	9.63345e-07	sf314817283
L204	H-QTL91	Environment-specific	All.12WH_FL	3	16182023	16358227	5.02924e-08	sf316240027
L298	H-QTL91	Environment-specific	All.13WH_WCD	3	15007508	15386716	2.70516e-08	sf315225431
L341	H-QTL91	Environment-specific	All.14WH_FL	3	14891985	14925428	3.79797e-07	sf314891985
L342	H-QTL91	Environment-specific	All.14WH_FL	3	15493887	15493887	7.29523e-06	sf315493887
L343	H-QTL91	Environment-specific	All.14WH_FL	3	16313410	16358227	2.6358e-07	sf316313410
L433	H-QTL91	Condition-specific	All.13WH-13HN_WCA	3	14772992	14992162	1.076e-06	sf314847212
L540	H-QTL91	Grain-shape	All.GL	3	14772992	14858711	4.19818e-08	sf314814683
L541	H-QTL91	Grain-shape	All.GL	3	16174261	16335555	2.12253e-11	sf316248308
L542	H-QTL91	Grain-shape	All.GL	3	16667110	16747466	4.88143e-26	sf316705162
L555	H-QTL91	Grain-shape	All.GW	3	14990573	15171730	3.19956e-08	sf315127197
L562	H-QTL91	Grain-shape	All.LWR	3	14775845	14990573	1.53618e-07	sf314820384
L563	H-QTL91	Grain-shape	All.LWR	3	16181760	16262846	1.13135e-09	sf316248308
L564	H-QTL91	Grain-shape	All.LWR	3	16661812	16901327	1.74564e-18	sf316732087
L691	H-QTL91	Condition-specific	indica.13WH-12WH_GCR	3	15004168	15201770	6.32176e-07	sf315130849
L745	H-QTL91	Condition-specific	indica.GL	3	17440872	17912954	1.11196e-19	sf317480037
L751	H-QTL91	Condition-specific	indica.LWR	3	17440872	17751235	4.28278e-15	sf317458820
L759	H-QTL91	Condition-specific	japonica.12WH_WBR	3	16141045	16245509	9.92873e-08	sf316151902
L800	H-QTL91	Condition-specific	japonica.14WH_GCR	3	14875459	14969817	4.5262e-07	sf314875459
L802	H-QTL91	Condition-specific	japonica.13WH-14WH_FL	3	17478451	17750804	6.46073e-09	sf317516376
L818	H-QTL91	Condition-specific	japonica.13HN_FL	3	16408748	16431241	7.41651e-14	sf316408748
L825	H-QTL91	Condition-specific	japonica.13HN_GCA	3	15570067	15697026	3.37807e-19	sf315665351/sf315665353
L826	H-QTL91	Condition-specific	japonica.13HN_GCA	3	16408148	16431241	6.9918e-12	sf316408748
L842	H-QTL91	Condition-specific	japonica.14WH_FL	3	15533709	15800908	2.60378e-20	sf315676441
L843	H-QTL91	Condition-specific	japonica.14WH_FL	3	16408748	16431241	7.60914e-17	sf316408748
L854	H-QTL91	Condition-specific	japonica.14WH_GCA	3	15633884	15697026	1.27449e-15	sf315640143/sf315670712
L871	H-QTL91	Condition-specific	japonica.13WH-13HN_FL	3	17478451	17565971	2.178e-10	sf317559390
L876	H-QTL91	Condition-specific	japonica.13WH-13HN_GCA	3	17478451	17665420	7.32007e-08	sf317516376
L905	H-QTL91	Condition-specific	GW5.whole.13WH_WBR	3	16507089	16508916	5.556e-07	sf316507089
L979	H-QTL91	Condition-specific	GW5.whole.12WH_WCR	3	16467944	16690051	1.294e-07	sf316467944
L1042	H-QTL91	Grain-shape	GW5.whole.GL	3	16664069	16878666	3.017e-18	sf316732087
L1069	H-QTL91	Grain-shape	GW5.indica.GL	3	16661812	16920682	4.147e-12	sf316704481/sf316707154
L1071	H-QTL91	Grain-shape	GW5.indica.LWR	3	16661812	16915383	1.15e-08	sf316712276
L1088	H-QTL91	Grain-shape	GW5.japonica.GL	3	15571580	15916214	6.769e-10	sf315829482
L1089	H-QTL91	Grain-shape	GW5.japonica.GL	3	16667110	16732087	2.085e-09	sf316705162
L1148	H-QTL91	Grain-shape	gw5.whole.GL	3	16661812	16997094	7.394e-10	sf316705162
L1158	H-QTL91	Grain-shape	gw5.whole.LWR	3	16661898	16973369	1.035e-10	sf316732087
L1199	H-QTL91	Condition-specific	gw5.indica.GL	3	16663499	16705162	6.95e-11	sf316681246
L1200	H-QTL91	Condition-specific	gw5.indica.LWR	3	16663499	16729916	2.211e-09	sf316681246
L1226	H-QTL91	Grain-shape	gw5.japonica.GL	3	14892727	18414415	1.172e-06	sf317132950
L1229	H-QTL91	Grain-shape	gw5.japonica.LWR	3	16732087	17016397	1.253e-07	sf317016397
L1276	H-QTL91	Grain-shape	NullWx.indica.GL	3	16661812	17019844	1.666e-18	sf316705162
L1314	H-QTL91	Grain-shape	NullWx.japonica.GL	3	15631133	16732087	6.458e-09	sf316701633
L1388	H-QTL91	Condition-specific	expressed.HTyouhua.dingxing	3	16270324	16358068	3.64094e-06	sf316307684
L1541	H-QTL91	Phenotypic-plasticity	plasticity.gca.lp.QTL3.2	3	16330064	16358227	3.96308e-07	sf316341630
L1563	H-QTL91	Phenotypic-plasticity	plasticity.gcd.lp.QTL3.2	3	16330064	16358227	1.86658e-07	sf316341630
L460	H-QTL92	Condition-specific	All.13WH-14WH_WBD	3	21114696	22433717	1.72779e-07	sf322430152
L652	H-QTL92	Condition-specific	indica.13WH_WBD	3	22404973	23147932	1.29525e-06	sf322604058
L717	H-QTL92	Condition-specific	indica.13WH-14WH_WBD	3	21958313	23147932	5.70713e-07	sf323147932
L996	H-QTL92	Condition-specific	GW5.whole.13WH-14WH_WCR	3	21055515	21233337	1.685e-09	sf321233337
L1439	H-QTL92	Condition-specific	expressed.WCD.youhua	3	22926650	23034983	1.42404e-10	sf322926650
L1558	H-QTL92	Phenotypic-plasticity	plasticity.gca.nlp.QTL3.2	3	21329251	22120220	1.18087e-06	sf322120220
L34	H-QTL93	Environment-specific	All.13HN_WBR	3	23620496	23642020	4.858e-07	sf323620496
L1534	H-QTL94	Phenotypic-plasticity	plasticity.fl.nlp.QTL3.1	3	23734103	23755142	6.71653e-07	sf323735730
L79	H-QTL95	Environment-specific	All.12WH_WCR	3	25258014	25430477	1.9463e-06	sf325317780
L868	H-QTL95	Condition-specific	japonica.13WH-13HN_WCR	3	25419609	25584042	8.25617e-08	sf325456018
L80	H-QTL96	Environment-specific	All.12WH_WCR	3	26024716	26261626	1.87322e-06	sf326171054
L980	H-QTL96	Condition-specific	GW5.whole.12WH_WCR	3	26024716	26309928	7.422e-10	sf326217730
L1004	H-QTL96	Condition-specific	GW5.whole.12WH_WCA	3	26136923	26309928	3.738e-08	sf326175602
L1061	H-QTL96	Condition-specific	GW5.indica.12WH_WCR	3	26049677	26261626	1.353e-09	sf326217730
L1062	H-QTL96	Condition-specific	GW5.indica.12WH_WCA	3	26024716	26309928	7.461e-08	sf326250702/sf326254579
L54	H-QTL97	Environment-specific	All.13WH_WBR	3	26537411	26597983	4.35987e-05	sf326597845
L203	H-QTL98	Environment-specific	All.12WH_FL	3	26825551	27533190	9.71088e-11	sf327257834
L249	H-QTL98	Environment-specific	All.13HN_WBD	3	26825551	27350048	2.96699e-07	sf327315175/sf327316520
L401	H-QTL98	Condition-specific	All.13WH-12WH_FL	3	29665158	29974436	1.30817e-07	sf329947536/sf329974436
L479	H-QTL98	Condition-specific	All.121314WH_WBD	3	26825551	27350048	6.28728e-07	sf327315175/sf327316520
L597	H-QTL98	Condition-specific	indica.14WH_WBR	3	28611615	28643547	7.15943e-07	sf328638534
L603	H-QTL98	Condition-specific	indica.12WH_WCR	3	27109848	27113051	2.04891e-07	sf327111529
L727	H-QTL98	Condition-specific	indica.121314WH_WBR	3	28604069	28643928	1.1471e-06	sf328630883
L886	H-QTL98	Condition-specific	japonica.GL	3	28366453	28431084	2.22755e-11	sf328431084
L938	H-QTL98	Condition-specific	GW5.whole.13WH-13HN_WBR	3	27740893	28804271	1.35e-06	sf328154474
L1060	H-QTL98	Condition-specific	GW5.indica.121417WBA	3	26730331	29748078	2.798e-08	sf329597158
L1083	H-QTL98	Condition-specific	GW5.japonica.13WH-12WH_FL	3	27410324	27621500	1.231e-07	sf327583070
L1159	H-QTL98	Grain-shape	gw5.whole.LWR	3	29579794	29595798	1.285e-09	sf329595798
L1331	H-QTL98	Condition-specific	white_belly.WBD-BLUP	3	27187790	27262226	1.09416e-06	sf327245692
L1389	H-QTL98	Condition-specific	expressed.HTyouhua.dingxing	3	29297199	29424579	7.19096e-06	sf329369701
L1420	H-QTL98	Condition-specific	expressed.WBD.youhua	3	27223431	27245692	1.28763e-07	sf327245692
L94	H-QTL99	Environment-specific	All.14WH_WCR	3	30409144	30490548	1.54461e-05	sf330428767
a (1) Phenotypic mean, a phenotype generated by FWR analysis that indicates the primary genotype effect.
(2) Plasticity phenotypes, including linear and non-linear plasticity phenotypes, also generated by FWR analysis, presenting the environmental effects.
(3) Environment-specific phenotypes, referring to the raw grain chalkiness phenotype of an individual in a given year/place.
(4) Condition-specific phenotypes, referring to the phenotype of individuals grouped by the potential factors that might influence grain chalkiness formation such as indica/japonica, Wx and grain-width genes GSE5/GW5.
(5) Grain shape phenotypes which have pleiotropic effect on grain chalkiness, such as grain length, width, length/width ratio and thickness
b Detailed trait and GWAS condition information.

## Sheet: Table S3
Table S3 Non-redundant hotspot-QTL (H-QTL) of 1702 QTL.
H-QTL ID	Chromosome	H-QTL Start	H-QTL End	QTL Count within H-QTL	QTL ID within H-QTL
H-QTL1	1	968991	992837	1	L589
H-QTL2	1	1960848	2093280	1	L426
H-QTL3	1	2109743	2211517	1	L1590
H-QTL4	1	2555657	2751493	2	L633L571
H-QTL5	1	3140804	3466113	2	L606L221
H-QTL6	1	3694146	4096183	2	L52L900
H-QTL7	1	4506826	5134781	20	L28L8L505L1102L1374L1430L113L134L1339L1452L1504L1282L1294L1574L222L358L191L350L885L877
H-QTL8	1	5477106	6945238	5	L1095L901L1045L1575L866
H-QTL9	1	7258818	8042461	6	L1329L1666L1445L1514L1509L261
H-QTL10	1	8362992	8709722	2	L296L291
H-QTL11	1	9338176	9600613	1	L1058
H-QTL12	1	9956272	10517016	3	L323L328L955
H-QTL13	1	11601913	12554022	9	L292L297L1298L276L1545L1566L1608L268L1384
H-QTL14	1	12906745	20188367	14	L634L1616L768L1586L277L1673L899L902L1462L1343L1350L1456L1009L427
H-QTL15	1	22818623	24934480	14	L51L133L867L1457L506L635L1052L1385L1344L1353L1474L1609L1610L316
H-QTL16	1	25068664	25181047	1	L1103
H-QTL17	1	25314758	25694431	2	L1054L945
H-QTL18	1	27301891	27829504	8	L9L1375L1429L1505L1605L1055L939L946
H-QTL19	1	28594858	28616889	1	L1546
H-QTL20	1	31523443	31735485	1	L393
H-QTL21	1	31926603	32378530	3	L432L1155L1440
H-QTL22	1	32837552	32864900	2	L769L834
H-QTL23	1	33826520	34017691	1	L220
H-QTL24	1	34861675	37705316	3	L1386L1160L1475
H-QTL25	1	37929061	38394349	1	L1202
H-QTL26	1	38607350	41329409	9	L1161L770L131L507L132L1611L1104L537L508
H-QTL27	1	41522302	43238894	12	L1056L1096L1617L509L666L415L706L29L1105L1428L1373L903
H-QTL28	2	149885	895421	2	L452L53
H-QTL29	2	2129716	2630972	4	L572L1166L1233L538
H-QTL30	2	2690539	2690682	1	L1618
H-QTL31	2	3322254	3485694	4	L262L1376L1441L1507
H-QTL32	2	3683310	3801856	1	L1033
H-QTL33	2	4236346	4469186	5	L778L878L882L192L1649
H-QTL34	2	4738701	4843126	1	L583
H-QTL35	2	4968878	4972491	1	L883
H-QTL36	2	5044812	5281121	1	L1184
H-QTL37	2	5331638	6003340	13	L416L420L872L884L756L701L707L114L135L1576L1539L1561L1162
H-QTL38	2	6123432	6288201	2	L585L742
H-QTL39	2	6937060	6957834	2	L584L726
H-QTL40	2	7352117	7360139	1	L263
H-QTL41	2	7475147	7541774	3	L30L247L1330
H-QTL42	2	8134686	8162410	1	L1074
H-QTL43	2	8169896	8207714	1	L264
H-QTL44	2	8289134	9113212	6	L200L1567L895L201L688L978
H-QTL45	2	10336356	10495334	1	L1008
H-QTL46	2	11579442	11630373	1	L1591
H-QTL47	2	14229806	14230609	1	L405
H-QTL48	2	14869712	14873314	2	L668L687
H-QTL49	2	15214216	16070668	1	L162
H-QTL50	2	17114837	18616948	7	L163L1325L453L1407L1486L1063L75
H-QTL51	2	18617163	18679148	2	L91L873
H-QTL52	2	18987204	19120180	3	L146L932L1261
H-QTL53	2	19147843	19164793	1	L110
H-QTL54	2	19661779	19764245	1	L614
H-QTL55	2	20049259	20049259	1	L248
H-QTL56	2	20132490	20389539	1	L590
H-QTL57	2	20618296	20869858	4	L573L956L970L67
H-QTL58	2	21767100	21805540	1	L1032
H-QTL59	2	21811421	21813301	1	L615
H-QTL60	2	21916830	21961426	1	L1674
H-QTL61	2	22238760	22647136	1	L1094
H-QTL62	2	24277877	25643017	28	L269L1527L494L1547L1568L1219L1642L115L136L345L351L1577L1592L202L1667L1696L344L10L1366L1381L1408L1466L1487L278L1612L246L1421L536
H-QTL63	2	25985995	26029613	1	L874
H-QTL64	2	26107973	26148824	1	L11
H-QTL65	2	26608642	27931083	2	L485L92
H-QTL66	2	29008771	29286063	1	L12
H-QTL67	2	29422393	29422527	1	L777
H-QTL68	2	29463316	30509226	17	L144L904L1578L933L383L1626L377L1601L617L145L1262L411L371L934L944L683L675
H-QTL69	2	30900817	31857654	4	L616L667L695L1075
H-QTL70	2	32377069	32775450	1	L586
H-QTL71	2	32805794	32853743	1	L372
H-QTL72	2	32876287	33046546	6	L755L223L346L352L359L1422
H-QTL73	2	33877822	33879174	1	L1190
H-QTL74	2	34056391	35813007	10	L1154L1556L1619L718L1050L556L711L1059L689L925
H-QTL75	3	341381	1133379	6	L799L608L690L757L823L636
H-QTL76	3	1249688	3431649	27	L1684L814L816L259L170L1540L1562L400L440L1307L1519L408L459L967L1189L31L470L478L504L1156L1153L180L193L339L300L260L32
H-QTL77	3	3448366	3850680	8	L1668L360L1697L349L279L1593L338L1548
H-QTL78	3	3872263	5759235	11	L1017L1034L1025L33L1613L280L995L340L93L1685L758
H-QTL79	3	5926289	5939931	2	L811L841
H-QTL80	3	6206246	6480697	8	L171L441L1221L1222L1303L1308L1312L1520
H-QTL81	3	7258983	8133751	6	L1157L1201L1387L1477L539L561
H-QTL82	3	8226225	8538527	1	L1557
H-QTL83	3	8747688	8876069	1	L746
H-QTL84	3	9530987	9715109	4	L824L812L840L853
H-QTL85	3	9849818	9927378	1	L906
H-QTL86	3	10309576	12110112	5	L813L1087L160L464L907
H-QTL87	3	13117071	13145067	1	L1301
H-QTL88	3	13202532	13675608	1	L1594
H-QTL89	3	14010087	14373935	1	L1438
H-QTL90	3	14445352	14529470	2	L801L860
H-QTL91	3	14772992	18414415	47	L161L433L540L562L800L341L1226L555L691L298L342L842L825L1088L1314L854L759L541L563L204L1388L343L153L1541L1563L826L818L843L979L905L564L1069L1071L1148L1276L1158L1199L1200L1042L542L1089L1229L745L751L802L871L876
H-QTL92	3	21055515	23147932	6	L996L460L1558L717L652L1439
H-QTL93	3	23620496	23642020	1	L34
H-QTL94	3	23734103	23755142	1	L1534
H-QTL95	3	25258014	25584042	2	L79L868
H-QTL96	3	26024716	26309928	5	L80L980L1062L1061L1004
H-QTL97	3	26537411	26597983	1	L54
H-QTL98	3	26730331	29974436	15	L1060L203L249L479L603L1331L1420L1083L938L886L727L597L1389L1159L401
H-QTL99	3	30409144	30490548	1	L94
H-QTL100	3	31744253	32920423	17	L76L194L1650L1675L95L483L1627L181L1686L324L77L96L325L484L1628L1651L1676
H-QTL101	3	32978834	33029151	1	L601
H-QTL102	3	33560097	33561326	1	L1070
H-QTL103	3	33750586	34051790	6	L78L1652L1698L1669L1687L1629
H-QTL104	3	34052759	34054980	1	L154
H-QTL105	3	34075393	34219534	1	L602
H-QTL106	3	34274755	34285318	1	L1076
H-QTL107	3	34618388	34648937	1	L1620
H-QTL108	3	35243724	35244162	1	L623
H-QTL109	3	35395406	35601663	5	L1361L1390L1476L299L1677
H-QTL110	4	1141520	1287482	1	L1535
H-QTL111	4	1596346	1856615	3	L1536L1313L1306
H-QTL112	4	1873512	3045530	5	L953L237L270L1528L624
H-QTL113	4	3296882	3296917	1	L265
H-QTL114	4	4307554	4610945	4	L1245L535L522L385
H-QTL115	4	4688360	4760175	1	L125
H-QTL116	4	4940166	5236778	2	L1079L126
H-QTL117	4	6162117	13892559	16	L376L382L861L35L1621L116L909L293L1488L1406L1418L1499L317L510L534L650
H-QTL118	4	14077900	14086335	2	L835L837
H-QTL119	4	14486298	14571839	1	L954
H-QTL120	4	14714598	14721252	1	L852
H-QTL121	4	15087600	17129587	1	L651
H-QTL122	4	17990647	18083756	1	L1149
H-QTL123	4	18598445	19064663	2	L55L908
H-QTL124	4	19450467	19705122	1	L127
H-QTL125	4	20015332	20243043	2	L1699L1315
H-QTL126	4	20873849	20873894	1	L937
H-QTL127	4	20895208	20924813	2	L1688L1653
H-QTL128	4	21810044	21945523	1	L386
H-QTL129	4	23238945	23293591	3	L1391L1360L1478
H-QTL130	4	23308538	23418729	6	L1521L172L402L1035L977L1195
H-QTL131	4	23904285	24223845	2	L943L1216
H-QTL132	4	24685594	25414170	7	L1595L1106L710L625L684L694L719
H-QTL133	4	28233205	28269687	1	L1131
H-QTL134	4	29171372	29188017	2	L1419L1500
H-QTL135	4	30280628	30330991	2	L117L1579
H-QTL136	4	30808308	31085199	2	L224L533
H-QTL137	4	31224845	31256851	2	L962L924
H-QTL138	4	31270842	31802821	11	L1010L1005L1065L981L1392L1345L1455L281L1347L1459L1517
H-QTL139	4	31997710	34579759	9	L574L1167L637L1036L97L1296L1297L387L392
H-QTL140	5	773205	797852	1	L1114
H-QTL141	5	1537339	1618286	1	L753
H-QTL142	5	1786404	2377463	7	L1334L106L631L81L1689L1377L1107
H-QTL143	5	3091602	3106080	3	L1143L1220L1223
H-QTL144	5	3238216	7614255	147	L1252L1272L1630L1243L1247L1606L612L1580L258L310L1248L1253L107L550L1250L37L2L14L36L63L465L1425L1587L177L558L1643L1631L1670L1700L176L1596L1236L1293L1318L1285L551L225L1283L108L1237L1242L1246L1251L1254L1270L1277L1280L311L62L128L238L243L304L498L523L543L557L1335L15L38L466L1322L1326L111L1241L1271L1274L1L124L475L1368L1378L1404L1411L1423L1442L1446L1449L178L471L82L182L567L1632L1678L1494L39L40L910L579L593L7…
H-QTL145	5	8021010	8296528	1	L1218
H-QTL146	5	8622631	8624927	2	L370L1183
H-QTL147	5	10120014	10121539	1	L669
H-QTL148	5	14141112	14571254	3	L1048L1057L1279
H-QTL149	5	14902701	21533403	30	L1292L1284L1286L749L1319L129L1581L112L552L784L911L130L41L1316L98L183L1633L1690L482L1654L326L990L827L912L600L1108L394L626L99L3
H-QTL150	5	22607549	23132996	8	L100L1691L1655L257L327L329L1634L1437
H-QTL151	5	23435425	23807411	4	L568L164L560L179
H-QTL152	5	24724466	25142224	2	L101L754
H-QTL153	5	26097877	26266429	3	L184L195L1656
H-QTL154	5	26867295	27329456	9	L888L783L828L780L776L844L855L793L891
H-QTL155	5	27788392	28219775	1	L1164
H-QTL156	5	29036515	29044695	3	L1359L1393L1479
H-QTL157	5	29381709	29389445	1	L642
H-QTL158	6	365330	453369	1	L45
H-QTL159	6	679939	2240283	61	L892L760L1358L1394L856L879L301L773L514L16L64L1174L1175L1238L1607L4L1529L1111L46L47L239L467L1123L499L1098L1491L1501L1468L1191L1549L1569L1369L197L1426L211L244L472L476L1485L1614L1379L313L48L267L274L305L334L491L525L1208L1364L1403L1413L1133L1204L226L287L347L361L1121L765
H-QTL160	6	3238306	3509983	19	L227L288L5L581L588L596L640L655L725L730L732L738L17L644L743L65L638L647L658
H-QTL161	6	3536067	4890712	29	L988L991L997L1346L1349L68L185L188L486L1622L1657L1518L1458L1460L6L18L66L468L473L477L1516L1436L982L1434L314L306L1006L1099L739
H-QTL162	6	5998225	6199650	1	L388
H-QTL163	6	6630972	9577895	48	L147L935L1260L412L1602L1266L941L398L1027L444L173L407L516L526L1542L1018L1492L500L368L445L618L696L744L627L709L712L693L720L645L517L740L670L240L527L1188L1543L1522L1573L1564L1302L889L406L397L1136L794L1168L1395L781
H-QTL164	6	9921926	10530668	1	L766
H-QTL165	6	11130296	12476966	14	L656L660L734L307L1370L1427L1493L1502L501L735L661L1122L662L736
H-QTL166	6	13013478	13054463	1	L150
H-QTL167	6	13832797	14395264	2	L761L893
H-QTL168	6	14540380	14540380	1	L565
H-QTL169	6	15678216	15704172	1	L894
H-QTL170	6	15704989	15713298	1	L869
H-QTL171	6	17586136	17654731	1	L50
H-QTL172	6	17660224	25002632	57	L1635L1658L1679L302L85L1113L1100L1209L1680L1080L303L335L1461L1135L1230L857L1084L1019L1291L819L845L881L774L829L782L1101L985L1085L648L646L659L639L657L733L1588L1396L913L965L971L69L189L721L336L492L1112L308L1530L212L228L198L362L1469L1550L1570L348L515L502
H-QTL173	6	25983801	26388515	8	L968L1026L149L369L942L399L379L1020
H-QTL174	6	26945903	29149306	15	L846L1692L676L49L86L190L70L330L989L1659L148L1259L862L1433L1127
H-QTL175	6	29689689	29738646	12	L7L1615L1531L275L1365L1380L1551L1571L199L337L493L213
H-QTL176	6	30181091	30242983	1	L952
H-QTL177	6	30469083	31098255	4	L677L575L553L1169
H-QTL178	6	31230138	31242436	1	L767
H-QTL179	7	2255	792123	7	L771L1043L983L1454L1068L1012L1007
H-QTL180	7	864222	1136911	2	L448L454
H-QTL181	7	1471642	1479417	1	L1072
H-QTL182	7	1583008	1792314	18	L43L151L366L374L380L409L413L417L449L455L1180L1186L1603L940L1267L1264L1179L1257
H-QTL183	7	4359106	4598186	10	L663L671L678L697L700L702L619L713L715L206
H-QTL184	7	4652076	5142261	3	L961L791L450
H-QTL185	7	5772804	5824528	1	L1192
H-QTL186	7	5962720	6492086	14	L318L242L245L474L480L528L1417L1496L1511L1324L1328L1444L1448L282
H-QTL187	7	7269610	7576477	1	L1152
H-QTL188	7	8633652	8633662	1	L1051
H-QTL189	7	9293846	9341985	1	L1014
H-QTL190	7	10060115	14585778	6	L686L1086L1081L775L815L1463
H-QTL191	7	14737941	14772823	1	L229
H-QTL192	7	16491177	16930240	3	L1693L1623L1275
H-QTL193	7	18075775	18132789	2	L858L810
H-QTL194	7	18480441	18480463	1	L1227
H-QTL195	7	18639992	24900593	54	L576L511L792L545L1093L1170L1317L546L283L271L1532L353L1552L1572L205L1470L1537L159L425L241L1178L1181L1129L547L428L577L461L434L289L294L384L391L999L1000L354L1205L1281L1299L42L1215L1471L820L830L847L1214L1512L698L290L295L462L1001L772L463L429
H-QTL196	7	25370331	25491097	2	L1397L1506
H-QTL197	7	26532204	27107030	28	L44L152L1258L1604L410L1176L1182L1185L1193L1177L1198L375L1256L1268L367L381L456L1137L1126L1147L1265L1523L446L1142L1194L418L1132L1130
H-QTL198	7	27250146	27250199	1	L1002
H-QTL199	7	27458854	27645886	5	L447L403L1138L174L1524
H-QTL200	7	28285987	28289938	1	L548
H-QTL201	7	28876503	29695872	12	L921L927L1047L664L137L620L699L672L685L679L708L628
H-QTL202	8	431	77237	4	L621L673L680L703
H-QTL203	8	1160206	1659692	9	L1064L914L1681L102L1636L1660L71L487L529
H-QTL204	8	1720142	1976175	2	L1416L1332
H-QTL205	8	2635042	6582129	38	L1362L1402L495L272L1483L1015L998L976L1363L1398L1484L831L848L821L273L1382L1472L230L138L215L363L1553L355L378L414L419L1333L1513L1409L1415L1489L1497L319L960L187L118L1582L331
H-QTL206	8	7654739	7717088	1	L1661
H-QTL207	8	7884929	7977947	2	L1021L1028
H-QTL208	8	8132338	8294812	3	L1637L1662L488
H-QTL209	8	8326526	8743355	3	L216L231L56
H-QTL210	8	9833309	16235147	21	L139L1338L1583L119L674L681L1092L1097L530L566L1554L207L896L1139L887L1644L836L838L928L103L863
H-QTL211	8	17177452	17858743	3	L155L140L1597
H-QTL212	8	17892748	18400151	5	L897L497L764L832L833
H-QTL213	8	18534227	19517415	5	L1480L1354L936L1355L1399
H-QTL214	8	19681178	19811715	1	L1300
H-QTL215	8	20260185	20417221	1	L1288
H-QTL216	8	20808910	20971987	1	L1598
H-QTL217	8	22103076	22119166	1	L1228
H-QTL218	8	22417138	22495446	1	L864
H-QTL219	8	23465256	23635927	5	L72L104L1638L424L992
H-QTL220	8	26810532	26819636	1	L1589
H-QTL221	8	26821018	27841531	8	L803L1383L496L1473L1490L1410L1498L569
H-QTL222	8	27933978	28076925	1	L1016
H-QTL223	9	500849	600785	2	L105L332
H-QTL224	9	643859	655599	1	L232
H-QTL225	9	1023378	5138670	17	L435L1321L158L554L570L822L849L1694L809L421L785L795L1351L1464L1646L850L1310
H-QTL226	9	6061681	6621017	3	L1134L1067L951
H-QTL227	9	6755141	9892348	20	L1073L109L233L966L898L930L1044L931L922L963L974L786L1431L122L20L481L320L21L1109L609
H-QTL228	9	10204317	11344787	13	L208L217L234L356L123L284L1128L1146L1225L1304L1309L1213L582
H-QTL229	9	11863958	12029212	3	L1481L1357L1400
H-QTL230	9	12837089	13008742	2	L57L923
H-QTL231	9	13487682	13539383	1	L975
H-QTL232	9	13901896	14005571	1	L929
H-QTL233	9	15377199	15392222	1	L1584
H-QTL234	9	16637513	16769987	4	L1003L430L436L422
H-QTL235	9	17689232	17807973	3	L1037L1022L1029
H-QTL236	9	17979386	18167378	1	L817
H-QTL237	9	19277758	19286578	1	L1482
H-QTL238	9	19316223	19598179	2	L1038L1269
H-QTL239	9	19988445	20602619	9	L120L1337L1451L1585L19L469L503L1432L1371
H-QTL240	9	21246436	22940913	10	L1053L1352L1465L121L1639L1116L1210L1624L964L926
H-QTL241	10	189878	190292	1	L1287
H-QTL242	10	1151535	1154400	1	L917
H-QTL243	10	3520465	3811305	3	L1171L1234L762
H-QTL244	10	4131787	9866116	11	L1647L437L22L890L1110L959L209L423L438L256L796
H-QTL245	10	11571022	11592217	1	L948
H-QTL246	10	11816701	11819094	2	L787L797
H-QTL247	10	13214984	13728799	5	L1046L1212L1125L1119L1235
H-QTL248	10	13944593	14120932	1	L808
H-QTL249	10	14159185	14201353	1	L788
H-QTL250	10	14525990	14698599	1	L875
H-QTL251	10	14843189	14843580	1	L74
H-QTL252	10	15402805	15980714	2	L1039L1340
H-QTL253	10	16356591	16505099	5	L210L214L218L235L1231
H-QTL254	10	16690440	16693329	1	L915
H-QTL255	10	17229959	17229959	1	L949
H-QTL256	10	17841394	17904243	6	L168L404L442L1525L1544L1565
H-QTL257	10	18341158	19176297	3	L1663L1682L253
H-QTL258	10	19674444	19715268	2	L169L443
H-QTL259	10	19731381	19922264	2	L950L1165
H-QTL260	10	19930657	20016495	1	L1120
H-QTL261	10	20325606	21493952	9	L254L87L73L1555L489L1640L1664L1695L598
H-QTL262	10	22028036	22028408	1	L1040
H-QTL263	10	22479958	22677967	5	L285L1599L431L439L23
H-QTL264	10	22702603	22828185	2	L916L255
H-QTL265	11	787223	1110536	1	L83
H-QTL266	11	1462230	1789596	2	L1117L1211
H-QTL267	11	2188190	2225516	1	L321
H-QTL268	11	2338461	2577893	12	L1023L1030L84L1683L1671L918L89L266L490L1665L1701L1641
H-QTL269	11	3050362	3178431	1	L1197
H-QTL270	11	3661477	5909042	14	L790L364L1559L1311L798L804L1348L604L1090L957L219L1538L1305L779
H-QTL271	11	6639865	6640734	1	L1239
H-QTL272	11	7328679	7364287	1	L518
H-QTL273	11	7873047	8558378	1	L1077
H-QTL274	11	9385019	9387227	3	L591L728L741
H-QTL275	11	10139059	10159751	1	L1049
H-QTL276	11	10258017	10565526	3	L986L984L1078
H-QTL277	11	11507121	17439731	16	L333L88L870L682L605L1217L1082L1091L1118L1066L165L993L1011L1013L389L395
H-QTL278	11	17957007	18066735	1	L1151
H-QTL279	11	19175257	19208650	1	L919
H-QTL280	11	19386930	20926917	8	L704L805L156L373L973L141L250L1648
H-QTL281	11	21416277	22852921	12	L251L519L531L322L958L622L665L1240L1263L1342L1453L807
H-QTL282	11	22943446	23097957	1	L196
H-QTL283	11	23658885	23856856	3	L396L390L865
H-QTL284	11	24170331	24401437	1	L1024
H-QTL285	11	24814828	24815891	1	L166
H-QTL286	11	25122747	26048869	6	L58L969L1203L1341L1356L1401
H-QTL287	11	26114062	28232361	10	L1600L90L987L1645L1702L1672L59L1187L789L806
H-QTL288	12	1067213	1126074	1	L24
H-QTL289	12	3644948	3667492	1	L1206
H-QTL290	12	3703543	3704059	1	L599
H-QTL291	12	4208699	4238178	2	L851L859
H-QTL292	12	4902262	5556552	1	L920
H-QTL293	12	5759202	5864617	3	L451L458L1224
H-QTL294	12	6748523	7144670	3	L357L692L722
H-QTL295	12	7626606	7746418	1	L839
H-QTL296	12	7810884	7852010	1	L1124
H-QTL297	12	7873476	7935424	1	L880
H-QTL298	12	8735069	8813457	3	L716L714L705
H-QTL299	12	9291263	9296821	1	L143
H-QTL300	12	10876915	10954146	1	L13
H-QTL301	12	15319022	15664868	3	L1290L1295L723
H-QTL302	12	16103722	16108525	1	L1625
H-QTL303	12	16922207	17841549	6	L286L236L365L512L25L457
H-QTL304	12	17923740	18684776	4	L1041L994L1031L972
H-QTL305	12	18818363	18819250	1	L61
H-QTL306	12	19596717	20065205	7	L26L315L252L513L309L520L532
H-QTL307	12	20719965	21091033	3	L1560L1232L1172
H-QTL308	12	21542877	21587394	1	L1289
H-QTL309	12	21609979	21680680	1	L947
H-QTL310	12	21820751	21857891	1	L167
H-QTL311	12	22454294	23273397	5	L60L142L157L1173L186
H-QTL312	12	23393781	23843552	2	L1435L27
H-QTL313	12	24093530	24128297	1	L1372
H-QTL314	12	24482450	24495677	1	L1414
H-QTL315	12	24639599	24685020	1	L1150
H-QTL316	12	24852611	25058204	1	L549
H-QTL317	12	26259270	27381013	9	L175L1526L1533L1140L1141L1144L1145L1196L763

## Sheet: Table S4
Table S4 Significant interactions of grain chalkiness plasticity.
GCDMean
soure SNP	target SNP	Estimate	|Estimate|	Pr(>|t|)	sig	source_gene	target_gene
sf0115592069	sf0232963673	0.918936	0.918936	1.82e-06	***	LOC_Os01g27900(retrotransposon_protein)	LOC_Os02g53830(MTD1,qGCD2.1)
sf0115592069	sf0327410324	0.852114	0.852114	0.00925155	**	LOC_Os01g27900(retrotransposon_protein)	LOC_Os03g48170,5_AMP_activated_protein_kinase_related,public_xpkLOC_Os03g48270,CAMK%5FCAMK%5Flike%2E21___CAMK_includes_calcium%2Fcalmodulin_depedent_protein_kinases,L1083,HTFL,H98
sf0115592069	sf0421102688	-0.168152	0.168152	0.0094858	**	LOC_Os01g27900(retrotransposon_protein)	LOC_Os04g35010(helix-loop-helix_DNA-binding_domain_containing_protein,public_xpp)
sf0115592069	sf0505361872	0.381319	0.381319	7.34e-08	***	LOC_Os01g27900(retrotransposon_protein)	LOC_Os05g09520((IQ_calmodulin-binding_motif_family_protein,GW5))
sf0115592069	sf0917476264	2.12579	2.12579	5.92e-06	***	LOC_Os01g27900(retrotransposon_protein)	LOC_Os09g28780(hypothetical_protein)
sf0115592069	sf1006031673	-0.430693	0.430693	3.21e-07	***	LOC_Os01g27900(retrotransposon_protein)	LOC_Os10g10990(transcription_initiation_factor_IIF,alpha_subunit_domain_containing_protein,qtl357,HTWCRHTWCD,H244)
sf0115592069	sf1102270451	0.408498	0.408498	5.74e-07	***	LOC_Os01g27900(retrotransposon_protein)	LOC_Os11g05170,(expressed_protein,public_xpkLOC_Os11g05300,RING-H2_finger_protein,qtl382,WCRWCAWBRHTFL,H268)
sf0225236469	sf0232963673	0.710523	0.710523	1.44e-07	***	LOC_Os02g41940,retrotransposon_protein,FL2.1_L278_gca.mean.QTL2.1_gcd.mean.QTL2.2_gcr.nlp.QTL2.2_wbr.nlp.QTL2.1,GCAFLLOC_Os02g42000,expressed_protein,qFL2.1_L10_gca.mean.QTL2.1_gcd.mean.QTL2.2_gcr.nlp.QTL2.2_wbr.nlp.QTL2.1_fl.mean.QTL2.1,WBR,H62	LOC_Os02g53830(MTD1,qGCD2.1)
sf0225236469	sf0431330732	-0.232296	0.232296	0.0111005	*	LOC_Os02g41940,retrotransposon_protein,FL2.1_L278_gca.mean.QTL2.1_gcd.mean.QTL2.2_gcr.nlp.QTL2.2_wbr.nlp.QTL2.1,GCAFLLOC_Os02g42000,expressed_protein,qFL2.1_L10_gca.mean.QTL2.1_gcd.mean.QTL2.2_gcr.nlp.QTL2.2_wbr.nlp.QTL2.1_fl.mean.QTL2.1,WBR	LOC_Os04g52900(ABC_transporter_family_protein,HT4.2) 有表型！
sf0225236469	sf0505361872	-0.24315	0.24315	0.00871118	**	LOC_Os02g41940,retrotransposon_protein,FL2.1_L278_gca.mean.QTL2.1_gcd.mean.QTL2.2_gcr.nlp.QTL2.2_wbr.nlp.QTL2.1,GCAFLLOC_Os02g42000,expressed_protein,qFL2.1_L10_gca.mean.QTL2.1_gcd.mean.QTL2.2_gcr.nlp.QTL2.2_wbr.nlp.QTL2.1_fl.mean.QTL2.1,WBR	LOC_Os05g09520(IQ_calmodulin-binding_motif_family_protein,GW5)
sf0225236469	sf0624490857	0.419029	0.419029	0.00477054	**	LOC_Os02g41940,retrotransposon_protein,FL2.1_L278_gca.mean.QTL2.1_gcd.mean.QTL2.2_gcr.nlp.QTL2.2_wbr.nlp.QTL2.1,GCAFLLOC_Os02g42000,expressed_protein,qFL2.1_L10_gca.mean.QTL2.1_gcd.mean.QTL2.2_gcr.nlp.QTL2.2_wbr.nlp.QTL2.1_fl.mean.QTL2.1,WBR,H62	LOC_Os06g41010,zinc_finger_A20_and_AN1_domain-containing_stress-associated_protein,qGCA6.1LOC_Os06g41030,DUF1680_domain_containing_protein,FL6.2
sf0225236469	sf0711377579	-1.4503	1.4503	1.22e-05	***	LOC_Os02g41940,retrotransposon_protein,FL2.1_L278_gca.mean.QTL2.1_gcd.mean.QTL2.2_gcr.nlp.QTL2.2_wbr.nlp.QTL2.1,GCAFLLOC_Os02g42000,expressed_protein,qFL2.1_L10_gca.mean.QTL2.1_gcd.mean.QTL2.2_gcr.nlp.QTL2.2_wbr.nlp.QTL2.1_fl.mean.QTL2.1,WBR,H62	LOC_Os07g19200(retrotransposon_protein)
sf0225236469	sf0805348477	0.405594	0.405594	0.000876577	***	LOC_Os02g41940,retrotransposon_protein,FL2.1_L278_gca.mean.QTL2.1_gcd.mean.QTL2.2_gcr.nlp.QTL2.2_wbr.nlp.QTL2.1,GCAFLLOC_Os02g42000,expressed_protein,qFL2.1_L10_gca.mean.QTL2.1_gcd.mean.QTL2.2_gcr.nlp.QTL2.2_wbr.nlp.QTL2.1_fl.mean.QTL2.1,WBR,H62	LOC_Os08g09180,postsynaptic_protein_CRIPT,qtl299,GCAGCDGCRWCDWBAWBDHTWBDLOC_Os08g09220,OsFBX262_-_F-box_domain_containing_protein,liwei_qtl299,GCAGCDGCRWCDWBAWBDHTWBDLOC_Os08g09230,starch_synthase_III,public_xpk_qtl299,GCAGCDGCRWCDWBAWBDHTWBDLOC_Os08g09240,autophagy-related_protein,qtl299,GCAGCDGCRWCDWBAWBDHTWBDLOC_Os08g09250,glyoxalase_family_protein,wbd8.2_qtl299,GCAGCDGCRWCDWBAWBDHTWBDLOC_Os08…
sf0232963673	sf0327410324	1.19526	1.19526	2.13e-06	***	LOC_Os02g53830(MTD1,qGCD2.1)	LOC_Os03g48170,5_AMP_activated_protein_kinase_related,public_xpkLOC_Os03g48270,CAMK%5FCAMK%5Flike%2E21___CAMK_includes_calcium%2Fcalmodulin_depedent_protein_kinases,L1083,HTFL
sf0232963673	sf0431531318	0.785625	0.785625	0.00877025	**	LOC_Os02g53830(MTD1,qGCD2.1)	LOC_Os04g53240(autophagy_related_protein,wca4.1_L1455,H138)
sf0232963673	sf0505371507	-0.54972	0.54972	0.00145206	**	LOC_Os02g53830(MTD1,qGCD2.1)	LOC_Os05g09520(IQ_calmodulin_binding_motif_family_protein,GW5)
sf0232963673	sf0624490857	0.786815	0.786815	6.94e-10	***	LOC_Os02g53830(MTD1,qGCD2.1)	LOC_Os06g41010,zinc_finger_A20_and_AN1_domain-containing_stress-associated_protein,qGCA6.1LOC_Os06g41030,DUF1680_domain_containing_protein,FL6.2
sf0232963673	sf0711377579	2.68574	2.68574	3.82e-08	***	LOC_Os02g53830(MTD1,qGCD2.1)	LOC_Os07g19200(retrotransposon_protein)
sf0232963673	sf0805348477	-0.490291	0.490291	1.19e-05	***	LOC_Os02g53830(MTD1,qGCD2.1)	LOC_Os08g09180,postsynaptic_protein_CRIPT,qtl299,GCAGCDGCRWCDWBAWBDHTWBDLOC_Os08g09220,OsFBX262_-_F-box_domain_containing_protein,liwei_qtl299,GCAGCDGCRWCDWBAWBDHTWBDLOC_Os08g09230,starch_synthase_III,public_xpk_qtl299,GCAGCDGCRWCDWBAWBDHTWBDLOC_Os08g09240,autophagy-related_protein,qtl299,GCAGCDGCRWCDWBAWBDHTWBDLOC_Os08g09250,glyoxalase_family_protein,wbd8.2_qtl299,GCAGCDGCRWCDWBAWBDHTWBDLOC_Os08…
sf0232963673	sf1006031673	0.610511	0.610511	0.00323366	**	LOC_Os02g53830(MTD1,qGCD2.1)	LOC_Os10g10990(transcription_initiation_factor_IIF,alpha_subunit_domain_containing_protein,qtl357,HTWCRHTWCD)
sf0235013338	sf0303607927	0.977214	0.977214	0.000376344	***	LOC_Os02g57180(NADH_dehydrogenase_1_alpha_subcomplex_subunit_9，mitochondrial_precursor,public_xpk)	LOC_Os03g07000,oxidoreductase,L349,GCAGCDLOC_Os03g07070,hypothetical_protein,L349,GCAGCDLOC_Os03g07100,LTPL82_Protease_inhibitor%2Fseed_storage%2FLTP_family_protein_precursor,L349,GCAGCD
sf0235013338	sf0505361872	-0.0759211	0.0759211	0.0436073	*	LOC_Os02g57180(NADH_dehydrogenase_1_alpha_subcomplex_subunit_9，mitochondrial_precursor,public_xpk)	LOC_Os05g09520(IQ_calmodulin-binding_motif_family_protein,GW5)
sf0235013338	sf0624490857	0.533559	0.533559	0.0433474	*	LOC_Os02g57180(NADH_dehydrogenase_1_alpha_subcomplex_subunit_9，mitochondrial_precursor,public_xpk)	LOC_Os06g41010,zinc_finger_A20_and_AN1_domain-containing_stress-associated_protein,qGCA6.1LOC_Os06g41030,DUF1680_domain_containing_protein,FL6.2
sf0235013338	sf0624495292	0.608337	0.608337	0.00721222	**	LOC_Os02g57180(NADH_dehydrogenase_1_alpha_subcomplex_subunit_9，mitochondrial_precursor,public_xpk)	LOC_Os06g41010,zinc_finger_A20_and_AN1_domain-containing_stress-associated_protein,qGCA6.1LOC_Os06g41030,DUF1680_domain_containing_protein,FL6.2
sf0235013338	sf0706275771	-0.331814	0.331814	0.0113719	*	LOC_Os02g57180(NADH_dehydrogenase_1_alpha_subcomplex_subunit_9，mitochondrial_precursor,public_xpk)	LOC_Os07g11360,RAL3-Seed_allergenic_protein_RA5/RA14/RA17_precursor,public_xpkLOC_Os07g11410,RAL5-Seed_allergenic_protein_RA5/RA14/RA17_precursor,WBD7.1_qtl265LOC_Os07g11510,RAL6-Seed_allergenic_protein_RA5/RA14/RA17_precursor,WBD7.1
sf0235013338	sf1102270451	-0.112228	0.112228	0.00403167	**	LOC_Os02g57180(NADH_dehydrogenase_1_alpha_subcomplex_subunit_9，mitochondrial_precursor,public_xpk)	LOC_Os11g05170,expressed_protein,public_xpkLOC_Os11g05300,RING-H2_finger_protein,qtl382,WCRWCAWBRHTFL
sf0303607927	sf0324692938	-1.84655	1.84655	7.04e-08	***	LOC_Os03g07000,oxidoreductase,LOC_Os03g07070,hypothetical_protein,LOC_Os03g07100,LTPL82-Protease_inhibitor/seed_storage/LTP_family_protein_precursor,FL3.1_L349,GCAGCD	LOC_Os03g43970(amino_acid_permease_family_protein,KnetMiner,chalkiness)
sf0303607927	sf0327410324	0.67555	0.67555	0.000940547	***	LOC_Os03g07000,oxidoreductase,LOC_Os03g07070,hypothetical_protein,LOC_Os03g07100,LTPL82-Protease_inhibitor/seed_storage/LTP_family_protein_precursor,FL3.1_L349,GCAGCD	LOC_Os03g48170,5_AMP_activated_protein_kinase_related,public_xpkLOC_Os03g48270,CAMK%5FCAMK%5Flike%2E21___CAMK_includes_calcium%2Fcalmodulin_depedent_protein_kinases,L1083,HTFL
sf0303607927	sf0431330732	0.744886	0.744886	3.28e-06	***	LOC_Os03g07000,oxidoreductase,LOC_Os03g07070,hypothetical_protein,LOC_Os03g07100,LTPL82-Protease_inhibitor/seed_storage/LTP_family_protein_precursor,FL3.1_L349,GCAGCD	LOC_Os04g52900(ABC_transporter_family_protein,HT4.2)
sf0303607927	sf0431531318	1.29031	1.29031	1.76e-05	***	LOC_Os03g07000,oxidoreductase,LOC_Os03g07070,hypothetical_protein,LOC_Os03g07100,LTPL82-Protease_inhibitor/seed_storage/LTP_family_protein_precursor,FL3.1_L349,GCAGCD	LOC_Os04g53240(autophagy_related_protein,wca4.1_L1455)
sf0303607927	sf0505361872	0.526002	0.526002	0.000222147	***	LOC_Os03g07000,oxidoreductase,LOC_Os03g07070,hypothetical_protein,LOC_Os03g07100,LTPL82-Protease_inhibitor/seed_storage/LTP_family_protein_precursor,FL3.1_L349,GCAGCD	LOC_Os05g09520((IQ_calmodulin-binding_motif_family_protein,GW5))
sf0303607927	sf0505371507	-0.690136	0.690136	0.000265549	***	LOC_Os03g07000,oxidoreductase,LOC_Os03g07070,hypothetical_protein,LOC_Os03g07100,LTPL82-Protease_inhibitor/seed_storage/LTP_family_protein_precursor,FL3.1_L349,GCAGCD	LOC_Os05g09520((IQ_calmodulin-binding_motif_family_protein,GW5))下游！！
sf0303607927	sf0623797897	0.402205	0.402205	0.000677687	***	LOC_Os03g07000,oxidoreductase,LOC_Os03g07070,hypothetical_protein,LOC_Os03g07100,LTPL82-Protease_inhibitor/seed_storage/LTP_family_protein_precursor,FL3.1_L349,GCAGCD	LOC_Os06g40000(retrotransposon_protein)
sf0303607927	sf0624490857	-1.09136	1.09136	1.98e-10	***	LOC_Os03g07000,oxidoreductase,LOC_Os03g07070,hypothetical_protein,LOC_Os03g07100,LTPL82-Protease_inhibitor/seed_storage/LTP_family_protein_precursor,FL3.1_L349,GCAGCD	LOC_Os06g41010,zinc_finger_A20_and_AN1_domain-containing_stress-associated_protein,qGCA6.1LOC_Os06g41030,DUF1680_domain_containing_protein,FL6.2
sf0303607927	sf0711377579	2.03244	2.03244	1.22e-06	***	LOC_Os03g07000,oxidoreductase,LOC_Os03g07070,hypothetical_protein,LOC_Os03g07100,LTPL82-Protease_inhibitor/seed_storage/LTP_family_protein_precursor,FL3.1_L349,GCAGCD	LOC_Os07g19200(retrotransposon_protein)
sf0303607927	sf0805348477	0.676932	0.676932	4.48e-06	***	LOC_Os03g07000,oxidoreductase,LOC_Os03g07070,hypothetical_protein,LOC_Os03g07100,LTPL82-Protease_inhibitor/seed_storage/LTP_family_protein_precursor,FL3.1_L349,GCAGCD	LOC_Os08g09180,postsynaptic_protein_CRIPT,qtl299,GCAGCDGCRWCDWBAWBDHTWBDLOC_Os08g09220,OsFBX262_-_F-box_domain_containing_protein,liwei_qtl299,GCAGCDGCRWCDWBAWBDHTWBDLOC_Os08g09230,starch_synthase_III,public_xpk_qtl299,GCAGCDGCRWCDWBAWBDHTWBDLOC_Os08g09240,autophagy-related_protein,qtl299,GCAGCDGCRWCDWBAWBDHTWBDLOC_Os08g09250,glyoxalase_family_protein,wbd8.2_qtl299,GCAGCDGCRWCDWBAWBDHTWBDLOC_Os08…
sf0303607927	sf0917476264	2.08329	2.08329	7.73e-06	***	LOC_Os03g07000,oxidoreductase,LOC_Os03g07070,hypothetical_protein,LOC_Os03g07100,LTPL82-Protease_inhibitor/seed_storage/LTP_family_protein_precursor,FL3.1_L349,GCAGCD	LOC_Os09g28780(hypothetical_protein)
sf0303607927	sf1006031673	1.38096	1.38096	1.38e-06	***	LOC_Os03g07000,oxidoreductase,LOC_Os03g07070,hypothetical_protein,LOC_Os03g07100,LTPL82-Protease_inhibitor/seed_storage/LTP_family_protein_precursor,FL3.1_L349,GCAGCD	LOC_Os10g10990(transcription_initiation_factor_IIF,alpha_subunit_domain_containing_protein,qtl357,HTWCRHTWCD)
sf0303607927	sf1102270451	0.693067	0.693067	0.000141753	***	LOC_Os03g07000,oxidoreductase,LOC_Os03g07070,hypothetical_protein,LOC_Os03g07100,LTPL82-Protease_inhibitor/seed_storage/LTP_family_protein_precursor,FL3.1_L349,GCAGCD	LOC_Os11g05170(expressed_protein,public_xpk)LOC_Os11g05300(RING-H2_finger_protein,qtl382,WCRWCAWBRHTFL)
sf0324692938	sf0505361872	0.143328	0.143328	0.0204022	*	LOC_Os03g43970(amino_acid_permease_family_protein,KnetMiner,chalkiness)	LOC_Os05g09520((IQ_calmodulin-binding_motif_family_protein,GW5))
sf0324692938	sf0505371507	-0.248858	0.248858	1.81e-06	***	LOC_Os03g43970(amino_acid_permease_family_protein,KnetMiner,chalkiness)	LOC_Os05g09520((IQ_calmodulin-binding_motif_family_protein,GW5))下游！！
sf0327410324	sf0421102688	0.171621	0.171621	0.0115687	*	LOC_Os03g48170,5_AMP_activated_protein_kinase_related,public_xpkLOC_Os03g48270,CAMK%5FCAMK%5Flike%2E21___CAMK_includes_calcium%2Fcalmodulin_depedent_protein_kinases,L1083,HTFL	LOC_Os04g35010(helix-loop-helix_DNA-binding_domain_containing_protein,public_xpp)
sf0327410324	sf0431330732	-0.198508	0.198508	0.00838429	**	LOC_Os03g48170,5_AMP_activated_protein_kinase_related,public_xpkLOC_Os03g48270,CAMK%5FCAMK%5Flike%2E21___CAMK_includes_calcium%2Fcalmodulin_depedent_protein_kinases,L1083,HTFL	LOC_Os04g52900(ABC_transporter_family_protein,HT4.2)
sf0327410324	sf0624490857	0.735533	0.735533	4.63e-12	***	LOC_Os03g48170,5_AMP_activated_protein_kinase_related,public_xpkLOC_Os03g48270,CAMK%5FCAMK%5Flike%2E21___CAMK_includes_calcium%2Fcalmodulin_depedent_protein_kinases,L1083,HTFL	LOC_Os06g41010,zinc_finger_A20_and_AN1_domain-containing_stress-associated_protein,qGCA6.1LOC_Os06g41030,DUF1680_domain_containing_protein,FL6.2
sf0421102688	sf0624490857	0.29234	0.29234	0.000899355	***	LOC_Os04g35010(helix-loop-helix_DNA-binding_domain_containing_protein,public_xpp)	LOC_Os06g41010,zinc_finger_A20_and_AN1_domain-containing_stress-associated_protein,qGCA6.1LOC_Os06g41030,DUF1680_domain_containing_protein,FL6.2
sf0431330732	sf0624490857	-0.81716	0.81716	6.93e-11	***	LOC_Os04g52900(ABC_transporter_family_protein,HT4.2)	LOC_Os06g41010,zinc_finger_A20_and_AN1_domain-containing_stress-associated_protein,qGCA6.1LOC_Os06g41030,DUF1680_domain_containing_protein,FL6.2
sf0431330732	sf0805348477	0.340593	0.340593	0.000882105	***	LOC_Os04g52900(ABC_transporter_family_protein,HT4.2)	LOC_Os08g09180,postsynaptic_protein_CRIPT,qtl299,GCAGCDGCRWCDWBAWBDHTWBDLOC_Os08g09220,OsFBX262_-_F-box_domain_containing_protein,liwei_qtl299,GCAGCDGCRWCDWBAWBDHTWBDLOC_Os08g09230,starch_synthase_III,public_xpk_qtl299,GCAGCDGCRWCDWBAWBDHTWBDLOC_Os08g09240,autophagy-related_protein,qtl299,GCAGCDGCRWCDWBAWBDHTWBDLOC_Os08g09250,glyoxalase_family_protein,wbd8.2_qtl299,GCAGCDGCRWCDWBAWBDHTWBDLOC_Os08…
sf0505361872	sf0505371507	-0.164749	0.164749	0.0107359	*	LOC_Os05g09520((IQ_calmodulin-binding_motif_family_protein,GW5))	LOC_Os05g09520((IQ_calmodulin-binding_motif_family_protein,GW5))下游！！
sf0505361872	sf0624490857	0.447604	0.447604	0.000176475	***	LOC_Os05g09520((IQ_calmodulin-binding_motif_family_protein,GW5))	LOC_Os06g41010,zinc_finger_A20_and_AN1_domain-containing_stress-associated_protein,qGCA6.1LOC_Os06g41030,DUF1680_domain_containing_protein,FL6.2
sf0505361872	sf0805348477	-0.691275	0.691275	0.000332028	***	LOC_Os05g09520((IQ_calmodulin-binding_motif_family_protein,GW5))	LOC_Os08g09180,postsynaptic_protein_CRIPT,qtl299,GCAGCDGCRWCDWBAWBDHTWBDLOC_Os08g09220,OsFBX262_-_F-box_domain_containing_protein,liwei_qtl299,GCAGCDGCRWCDWBAWBDHTWBDLOC_Os08g09230,starch_synthase_III,public_xpk_qtl299,GCAGCDGCRWCDWBAWBDHTWBDLOC_Os08g09240,autophagy-related_protein,qtl299,GCAGCDGCRWCDWBAWBDHTWBDLOC_Os08g09250,glyoxalase_family_protein,wbd8.2_qtl299,GCAGCDGCRWCDWBAWBDHTWBDLOC_Os08…
sf0505371507	sf0711377579	0.105245	0.105245	0.0251388	*	LOC_Os05g09520((IQ_calmodulin-binding_motif_family_protein,GW5))下游！！	LOC_Os07g19200(retrotransposon_protein)
sf0505371507	sf0805348477	1.25518	1.25518	6.05e-05	***	LOC_Os05g09520((IQ_calmodulin-binding_motif_family_protein,GW5))下游！！	LOC_Os08g09180,postsynaptic_protein_CRIPT,qtl299,GCAGCDGCRWCDWBAWBDHTWBDLOC_Os08g09220,OsFBX262_-_F-box_domain_containing_protein,liwei_qtl299,GCAGCDGCRWCDWBAWBDHTWBDLOC_Os08g09230,starch_synthase_III,public_xpk_qtl299,GCAGCDGCRWCDWBAWBDHTWBDLOC_Os08g09240,autophagy-related_protein,qtl299,GCAGCDGCRWCDWBAWBDHTWBDLOC_Os08g09250,glyoxalase_family_protein,wbd8.2_qtl299,GCAGCDGCRWCDWBAWBDHTWBDLOC_Os08…
sf0623797897	sf0624490857	0.266612	0.266612	0.00168801	**	LOC_Os06g40000(retrotransposon_protein)	LOC_Os06g41010,zinc_finger_A20_and_AN1_domain-containing_stress-associated_protein,qGCA6.1LOC_Os06g41030,DUF1680_domain_containing_protein,FL6.2
sf0623797897	sf0711377579	0.170612	0.170612	0.000230804	***	LOC_Os06g40000(retrotransposon_protein)	LOC_Os07g19200(retrotransposon_protein)
sf0623797897	sf0805348477	-0.559152	0.559152	3.08e-06	***	LOC_Os06g40000(retrotransposon_protein)	LOC_Os08g09180,postsynaptic_protein_CRIPT,qtl299,GCAGCDGCRWCDWBAWBDHTWBDLOC_Os08g09220,OsFBX262_-_F-box_domain_containing_protein,liwei_qtl299,GCAGCDGCRWCDWBAWBDHTWBDLOC_Os08g09230,starch_synthase_III,public_xpk_qtl299,GCAGCDGCRWCDWBAWBDHTWBDLOC_Os08g09240,autophagy-related_protein,qtl299,GCAGCDGCRWCDWBAWBDHTWBDLOC_Os08g09250,glyoxalase_family_protein,wbd8.2_qtl299,GCAGCDGCRWCDWBAWBDHTWBDLOC_Os08…
sf0624490857	sf1006031673	0.280275	0.280275	0.00965247	**	LOC_Os06g41010,zinc_finger_A20_and_AN1_domain-containing_stress-associated_protein,qGCA6.1LOC_Os06g41030,DUF1680_domain_containing_protein,FL6.2	LOC_Os10g10990(transcription_initiation_factor_IIF,alpha_subunit_domain_containing_protein,qtl357,HTWCRHTWCD)
sf0624490857	sf1102270451	-0.698586	0.698586	0.000157806	***	LOC_Os06g41010,zinc_finger_A20_and_AN1_domain-containing_stress-associated_protein,qGCA6.1LOC_Os06g41030,DUF1680_domain_containing_protein,FL6.2	LOC_Os11g05170,expressed_protein,public_xpkLOC_Os11g05300,RING-H2_finger_protein,qtl382,WCRWCAWBRHTFL
sf0711377579	sf0805348477	0.638277	0.638277	3.16e-05	***	LOC_Os07g19200(retrotransposon_protein)	LOC_Os08g09180,postsynaptic_protein_CRIPT,qtl299,GCAGCDGCRWCDWBAWBDHTWBDLOC_Os08g09220,OsFBX262_-_F-box_domain_containing_protein,liwei_qtl299,GCAGCDGCRWCDWBAWBDHTWBDLOC_Os08g09230,starch_synthase_III,public_xpk_qtl299,GCAGCDGCRWCDWBAWBDHTWBDLOC_Os08g09240,autophagy-related_protein,qtl299,GCAGCDGCRWCDWBAWBDHTWBDLOC_Os08g09250,glyoxalase_family_protein,wbd8.2_qtl299,GCAGCDGCRWCDWBAWBDHTWBDLOC_Os08…
sf0711377579	sf1102270451	-0.109489	0.109489	0.0183749	*	LOC_Os07g19200(retrotransposon_protein)	LOC_Os11g05170,expressed_protein,public_xpkLOC_Os11g05300,RING-H2_finger_protein,qtl382,WCRWCAWBRHTFL
sf0805348477	sf1006031673	-1.18307	1.18307	0.000115881	***	LOC_Os08g09180,postsynaptic_protein_CRIPT,qtl299,GCAGCDGCRWCDWBAWBDHTWBDLOC_Os08g09220,OsFBX262_-_F-box_domain_containing_protein,liwei_qtl299,GCAGCDGCRWCDWBAWBDHTWBDLOC_Os08g09230,starch_synthase_III,public_xpk_qtl299,GCAGCDGCRWCDWBAWBDHTWBDLOC_Os08g09240,autophagy-related_protein,qtl299,GCAGCDGCRWCDWBAWBDHTWBDLOC_Os08g09250,glyoxalase_family_protein,wbd8.2_qtl299,GCAGCDGCRWCDWBAWBDHTWBDLOC_Os08…	LOC_Os10g10990(transcription_initiation_factor_IIF,alpha_subunit_domain_containing_protein,qtl357,HTWCRHTWCD)
sf0805348477	sf1102270451	1.05725	1.05725	1.69e-08	***	LOC_Os08g09180,postsynaptic_protein_CRIPT,qtl299,GCAGCDGCRWCDWBAWBDHTWBDLOC_Os08g09220,OsFBX262_-_F-box_domain_containing_protein,liwei_qtl299,GCAGCDGCRWCDWBAWBDHTWBDLOC_Os08g09230,starch_synthase_III,public_xpk_qtl299,GCAGCDGCRWCDWBAWBDHTWBDLOC_Os08g09240,autophagy-related_protein,qtl299,GCAGCDGCRWCDWBAWBDHTWBDLOC_Os08g09250,glyoxalase_family_protein,wbd8.2_qtl299,GCAGCDGCRWCDWBAWBDHTWBDLOC_Os08…	LOC_Os11g05170,expressed_protein,public_xpkLOC_Os11g05300,RING-H2_finger_protein,qtl382,WCRWCAWBRHTFL
GCDLP
soure SNP	target SNP	Estimate	|Estimate|	Pr(>|t|)	sig	source_gene	target_gene
sf0117170566	sf0324692938	-1.46363	1.46363	4.14e-05	***	LOC_Os01g31380(retrotransposon,putative,centromere-specific)	LOC_Os03g43970(amino_acid_permease_family_protein,KnetMiner,chalkiness)
sf0117170566	sf0324834111	-1.0869	1.0869	0.000378574	***	LOC_Os01g31380(retrotransposon,putative,centromere-specific)	LOC_Os03g44200(beclin-1,putative,WCA3.1)
sf0117170566	sf0726811875	-0.549573	0.549573	0.0419846	*	LOC_Os01g31380(retrotransposon,putative,centromere-specific)	LOC_Os07g44950(bZIP_transcription_factor_domain_containing_protein,public_xpk-OsbZIP60_qtl287,HTWBRHTWBDHTFL)
sf0117170566	sf1226987995	-0.402516	0.402516	0.0387703	*	LOC_Os01g31380(retrotransposon,putative,centromere-specific)	LOC_Os12g43550(ras_related_protein,public_xpk)LOC_Os12g43580(expressed_protein,qtl445,HTFL)LOC_Os12g43600(RNA_recognition_motif_containing_protein,qtl445,HTFL)
sf0324692938	sf0726516504	0.606507	0.606507	0.0190854	*	LOC_Os03g43970(amino_acid_permease_family_protein,KnetMiner,chalkiness)	LOC_Os07g44380(dirigent)
sf0324692938	sf0726811875	1.55388	1.55388	0.000131449	***	LOC_Os03g43970(amino_acid_permease_family_protein,KnetMiner,chalkiness)	LOC_Os07g44950(bZIP_transcription_factor_domain_containing_protein,public_xpk-OsbZIP60_qtl287,HTWBRHTWBDHTFL)
sf0324692938	sf1126004809	-2.53419	2.53419	0.00564476	**	LOC_Os03g43970(amino_acid_permease_family_protein,KnetMiner,chalkiness)	LOC_Os11g43820(myristoyl_acyl_carrier_protein_thioesterase,chloroplast_precursor,HT11.1_qtl410,HT)LOC_Os11g43830(pectinesterase,HT11.1)LOC_Os11g43840(conserved_hypothetical_protein,qtl410,HT)LOC_Os11g43850(pectinesterase,qtl410,HT)LOC_Os11g43920(hypothetical_protein,qtl410,HT)LOC_Os11g44860(cysteine_rich_receptor_like_protein_kinase_28_precursor,qtl411,WCR)LOC_Os11g44910(DEAD_box_ATP_dependent_RN…
sf0424228900	sf1102236248	0.324112	0.324112	0.0416313	*	LOC_Os04g41160(protein_kinase)	LOC_Os11g05090,peptidyl_prolyl_isomerase,L321,WBDLOC_Os11g05110,pyruvate_kinase,putative,public_xpk,LOC_Os11g05170,expressed_protein,public_xpk,LOC_Os11g05300,RING_H2_finger_protein,qtl382,WCRWCAWBRHTFL
sf0607653832	sf1126004809	-1.08288	1.08288	0.00999817	**	LOC_Os06g13810(pyrophosphate-fructose_6-phosphate_1-phosphotransferase_subunit_beta,public_xpk)	LOC_Os11g43820(myristoyl_acyl_carrier_protein_thioesterase,chloroplast_precursor,HT11.1_qtl410,HT)LOC_Os11g43830(pectinesterase,HT11.1)LOC_Os11g43840(conserved_hypothetical_protein,qtl410,HT)LOC_Os11g43850(pectinesterase,qtl410,HT)LOC_Os11g43920(hypothetical_protein,qtl410,HT)LOC_Os11g44860(cysteine_rich_receptor_like_protein_kinase_28_precursor,qtl411,WCR)LOC_Os11g44910(DEAD_box_ATP_dependent_RN…
sf0726516504	sf1126004809	-0.789928	0.789928	0.049233	*	LOC_Os07g44380(dirigent)	LOC_Os11g43820(myristoyl_acyl_carrier_protein_thioesterase,chloroplast_precursor,HT11.1_qtl410,HT)LOC_Os11g43830(pectinesterase,HT11.1)LOC_Os11g43840(conserved_hypothetical_protein,qtl410,HT)LOC_Os11g43850(pectinesterase,qtl410,HT)LOC_Os11g43920(hypothetical_protein,qtl410,HT)LOC_Os11g44860(cysteine_rich_receptor_like_protein_kinase_28_precursor,qtl411,WCR)LOC_Os11g44910(DEAD_box_ATP_dependent_RN…
sf1006419605	sf1102236248	0.430374	0.430374	0.0209848	*	LOC_Os10g10990,transcription_initiation_factor_IIF,alpha_subunit_domain_containing_protein,qtl357,HTWCRHTWCDLOC_Os10g11580,histone-like_transcription_factor_and_archaeal_histone,public_xpk,	LOC_Os11g05090,peptidyl_prolyl_isomerase,L321,WBDLOC_Os11g05110,pyruvate_kinase,putative,public_xpk,LOC_Os11g05170,expressed_protein,public_xpk,LOC_Os11g05300,RING_H2_finger_protein,qtl382,WCRWCAWBRHTFL
sf1126004809	sf1226987995	2.01407	2.01407	0.00149788	**	LOC_Os11g43820(myristoyl_acyl_carrier_protein_thioesterase,chloroplast_precursor,HT11.1_qtl410,HT)LOC_Os11g43830(pectinesterase,HT11.1)LOC_Os11g43840(conserved_hypothetical_protein,qtl410,HT)LOC_Os11g43850(pectinesterase,qtl410,HT)LOC_Os11g43920(hypothetical_protein,qtl410,HT)LOC_Os11g44860(cysteine_rich_receptor_like_protein_kinase_28_precursor,qtl411,WCR)LOC_Os11g44910(DEAD_box_ATP_dependent_RN…	LOC_Os12g43550(ras_related_protein,public_xpk)LOC_Os12g43580(expressed_protein,qtl445,HTFL)LOC_Os12g43600(RNA_recognition_motif_containing_protein,qtl445,HTFL)
GCRMean
soure SNP	target SNP	Estimate	|Estimate|	Pr(>|t|)	sig	source_gene	target_gene
sf0324692938	sf0505361872	0.155579	0.155579	0.00488529	**	LOC_Os03g43970(amino_acid_permease_family_protein,KnetMiner,chalkiness)	GW5
sf0324692938	sf0505371507	-0.0899204	0.0899204	0.0621861	.	LOC_Os03g43970(amino_acid_permease_family_protein,KnetMiner,chalkiness)	GW5_downstream
GCRLP
soure SNP	target SNP	Estimate	|Estimate|	Pr(>|t|)	sig	source_gene	target_gene
sf0203986039	sf0235013338	-1.53174	1.53174	0.00623862	**	LOC_Os02g07659(hypothetical_protein)	LOC_Os02g57180(NADH_dehydrogenase_1_alpha_subcomplex_subunit_9,mitochondrial_precursor,public_xpk)
sf0203986039	sf0312110112	-2.71231	2.71231	8.77e-05	***	LOC_Os02g07659(hypothetical_protein)	LOC_Os03g21210(endoglucanase,public_xpk)
sf0203986039	sf0407699530	3.40518	3.40518	3.19e-06	***	LOC_Os02g07659(hypothetical_protein)	LOC_Os04g13820(retrotransposon_protein,putative,Ty3-gypsy_subclass)
sf0203986039	sf0431534780	-1.39332	1.39332	0.00362584	**	LOC_Os02g07659(hypothetical_protein)	LOC_Os04g53240(autophagy-related_protein,wca4.1_L1455,WCA)
sf0203986039	sf0505361254	2.90676	2.90676	2.75e-07	***	LOC_Os02g07659(hypothetical_protein)	LOC_Os05g09520(IQ_calmodulin-binding_motif_family_protein,GW5)
sf0203986039	sf0626197337	1.92158	1.92158	0.00320381	**	LOC_Os02g07659(hypothetical_protein)	LOC_Os06g43384(cytochrome_P450,qtl249,HTWBRHTFL)LOC_Os06g43560(phox_domain-containing_protein,public_xpk)
sf0223460881	sf0235013338	-0.409959	0.409959	0.00322036	**	LOC_Os02g38810(26S_proteasome_non-ATPase_regulatory_subunit_6)	LOC_Os02g57180(NADH_dehydrogenase_1_alpha_subcomplex_subunit_9,mitochondrial_precursor,public_xpk)
sf0223460881	sf0505364539	0.534256	0.534256	3.55e-06	***	LOC_Os02g38810(26S_proteasome_non-ATPase_regulatory_subunit_6)	LOC_Os05g09520(IQ_calmodulin-binding_motif_family_protein,GW5)
sf0223460881	sf0507044856	0.403256	0.403256	0.000279491	***	LOC_Os02g38810(26S_proteasome_non-ATPase_regulatory_subunit_6)	LOC_Os05g12270(hypothetical_protein,wb5.2)
sf0223460881	sf0626197337	-0.330012	0.330012	0.0119108	*	LOC_Os02g38810(26S_proteasome_non-ATPase_regulatory_subunit_6)	LOC_Os06g43384(cytochrome_P450,qtl249,HTWBRHTFL)LOC_Os06g43560(phox_domain-containing_protein,public_xpk)
sf0223460881	sf1017847690	2.05366	2.05366	3.17e-09	***	LOC_Os02g38810(26S_proteasome_non-ATPase_regulatory_subunit_6)	LOC_Os10g33800(lactate/malate_dehydrogenase,public_xpk)
sf0235013338	sf0312110112	2.18736	2.18736	4.98e-05	***	LOC_Os02g57180(NADH_dehydrogenase_1_alpha_subcomplex_subunit_9,mitochondrial_precursor,public_xpk)	LOC_Os03g21210(endoglucanase,public_xpk)
sf0235013338	sf0505361254	1.76631	1.76631	1.13e-06	***	LOC_Os02g57180(NADH_dehydrogenase_1_alpha_subcomplex_subunit_9,mitochondrial_precursor,public_xpk)	LOC_Os05g09520(IQ_calmodulin-binding_motif_family_protein,GW5)
sf0235013338	sf0505364539	-1.62323	1.62323	1.16e-05	***	LOC_Os02g57180(NADH_dehydrogenase_1_alpha_subcomplex_subunit_9,mitochondrial_precursor,public_xpk)	LOC_Os05g09520(IQ_calmodulin-binding_motif_family_protein,GW5)
sf0235013338	sf0507044856	-0.366385	0.366385	0.00708005	**	LOC_Os02g57180(NADH_dehydrogenase_1_alpha_subcomplex_subunit_9,mitochondrial_precursor,public_xpk)	LOC_Os05g12270(hypothetical_protein,wb5.2)
sf0235013338	sf0522537276	-8.81622	8.81622	7.02e-05	***	LOC_Os02g57180(NADH_dehydrogenase_1_alpha_subcomplex_subunit_9,mitochondrial_precursor,public_xpk)	LOC_Os05g38530(DnaK_family_protein,putative,public_xpk)
sf0235013338	sf0626197337	0.600497	0.600497	0.00109785	**	LOC_Os02g57180(NADH_dehydrogenase_1_alpha_subcomplex_subunit_9,mitochondrial_precursor,public_xpk)	LOC_Os06g43384(cytochrome_P450,qtl249,HTWBRHTFL)LOC_Os06g43560(phox_domain-containing_protein,public_xpk)
sf0235013338	sf0818240963	-0.465264	0.465264	0.000601624	***	LOC_Os02g57180(NADH_dehydrogenase_1_alpha_subcomplex_subunit_9,mitochondrial_precursor,public_xpk)	LOC_Os08g29710(galactosyltransferase_family_protein,public_xpk)LOC_Os08g29730(intracellular_protein_transport_protein_USO1-related,qtl309,FLWBRWBAWBDTGW)
sf0235013338	sf0909040663	-0.676606	0.676606	0.0225506	*	LOC_Os02g57180(NADH_dehydrogenase_1_alpha_subcomplex_subunit_9,mitochondrial_precursor,public_xpk)	LOC_Os09g15010(retrotransposon_protein)
sf0235013338	sf1017847690	1.00245	1.00245	0.0176775	*	LOC_Os02g57180(NADH_dehydrogenase_1_alpha_subcomplex_subunit_9,mitochondrial_precursor,public_xpk)	LOC_Os10g33800(lactate/malate_dehydrogenase,public_xpk)
sf0303607927	sf0312110112	-2.08324	2.08324	0.036291	*	LOC_Os03g07000(oxidoreductase)LOC_Os03g07070(hypothetical_protein)LOC_Os03g07100(LTPL82_%2D_Protease_inhibitor/seed_storage/LTP_family_protein_precursor,FL3.1_L349GCAGCD)	LOC_Os03g21210(endoglucanase,public_xpk)
sf0303607927	sf0505371507	1.40728	1.40728	0.00367866	**	LOC_Os03g07000(oxidoreductase)LOC_Os03g07070(hypothetical_protein)LOC_Os03g07100(LTPL82_%2D_Protease_inhibitor/seed_storage/LTP_family_protein_precursor,FL3.1_L349GCAGCD)	LOC_Os05g09520(IQ_calmodulin-binding_motif_family_protein,GW5)下游！
sf0303607927	sf0623797897	-0.594053	0.594053	0.029083	*	LOC_Os03g07000(oxidoreductase)LOC_Os03g07070(hypothetical_protein)LOC_Os03g07100(LTPL82_%2D_Protease_inhibitor/seed_storage/LTP_family_protein_precursor,FL3.1_L349GCAGCD)	LOC_Os06g40000(retrotransposon_protein)
sf0303607927	sf0909040663	-3.72179	3.72179	1.59e-06	***	LOC_Os03g07000(oxidoreductase)LOC_Os03g07070(hypothetical_protein)LOC_Os03g07100(LTPL82_%2D_Protease_inhibitor/seed_storage/LTP_family_protein_precursor,FL3.1_L349GCAGCD)	LOC_Os09g15010(retrotransposon_protein)
sf0312110112	sf0327410324	1.73936	1.73936	0.00110023	**	LOC_Os03g21210(endoglucanase,public_xpk)	LOC_Os03g48170(5-AMP-activated_protein_kinase-related,public_xpk)LOC_Os03g48270(CAMK%5FCAMK%5Flike%2E21-CAMK_includes_calcium/calmodulin_depedent_protein_kinases,L1083,HTFL)
sf0312110112	sf0407699530	1.89981	1.89981	0.00020032	***	LOC_Os03g21210(endoglucanase,public_xpk)	LOC_Os04g13820(retrotransposon_protein,putative,Ty3-gypsy_subclass)
sf0312110112	sf0431534780	-0.853728	0.853728	0.000139394	***	LOC_Os03g21210(endoglucanase,public_xpk)	LOC_Os04g53240(autophagy-related_protein,wca4.1_L1455,WCA)
sf0312110112	sf0505361254	-1.71822	1.71822	0.0101953	*	LOC_Os03g21210(endoglucanase,public_xpk)	LOC_Os05g09520(IQ_calmodulin-binding_motif_family_protein,GW5)
sf0312110112	sf0505364539	1.44081	1.44081	0.0291942	*	LOC_Os03g21210(endoglucanase,public_xpk)	LOC_Os05g09520(IQ_calmodulin-binding_motif_family_protein,GW5)
sf0312110112	sf0505371507	1.30376	1.30376	0.000344544	***	LOC_Os03g21210(endoglucanase,public_xpk)	LOC_Os05g09520(IQ_calmodulin-binding_motif_family_protein,GW5)下游！
sf0312110112	sf0507044856	-0.581028	0.581028	0.0173808	*	LOC_Os03g21210(endoglucanase,public_xpk)	LOC_Os05g12270(hypothetical_protein,wb5.2)
sf0312110112	sf0522537276	2.32382	2.32382	0.0174977	*	LOC_Os03g21210(endoglucanase,public_xpk)	LOC_Os05g38530(DnaK_family_protein,putative,public_xpk)
sf0312110112	sf0624490857	1.54892	1.54892	0.034493	*	LOC_Os03g21210(endoglucanase,public_xpk)	LOC_Os06g41010(zinc_finger_A20_and_AN1_domain%2Dcontaining_stress%2Dassociated_protein,qGCA6.1)LOC_Os06g41030(DUF1680_domain_containing_protein,FL6.2)
sf0312110112	sf0626197337	1.27714	1.27714	6.85e-05	***	LOC_Os03g21210(endoglucanase,public_xpk)	LOC_Os06g43384(cytochrome_P450,qtl249,HTWBRHTFL)LOC_Os06g43560(phox_domain-containing_protein,public_xpk)
sf0312110112	sf0805354243	-4.25124	4.25124	0.000223765	***	LOC_Os03g21210(endoglucanase,public_xpk)	LOC_Os08g09220(OsFBX262-F-box_domain_containing_protein,liwei_qtl299,GCAGCDGCRWCDWBAWBDHTWBD)
sf0313838259	sf0505361254	-2.44137	2.44137	0.000285269	***	LOC_Os03g24300(LTPL1-Protease_inhibitor/seed_storage/LTP_family_protein_precursor,liwei)	LOC_Os05g09520(IQ_calmodulin-binding_motif_family_protein,GW5)
sf0313838259	sf0505364539	3.55495	3.55495	1.22e-06	***	LOC_Os03g24300(LTPL1-Protease_inhibitor/seed_storage/LTP_family_protein_precursor,liwei)	LOC_Os05g09520(IQ_calmodulin-binding_motif_family_protein,GW5)
sf0313838259	sf0624490857	-0.862478	0.862478	0.000851208	***	LOC_Os03g24300(LTPL1-Protease_inhibitor/seed_storage/LTP_family_protein_precursor,liwei)	LOC_Os06g41010(zinc_finger_A20_and_AN1_domain%2Dcontaining_stress%2Dassociated_protein,qGCA6.1)LOC_Os06g41030(DUF1680_domain_containing_protein,FL6.2)
sf0314328351	sf0407699530	1.8881	1.8881	0.00786852	**	LOC_Os03g25080(OsFBX86-F-box_domain_containing_protein,WCD3.1)	LOC_Os04g13820(retrotransposon_protein,putative,Ty3-gypsy_subclass)
sf0314328351	sf0505361254	-2.16168	2.16168	0.0118597	*	LOC_Os03g25080(OsFBX86-F-box_domain_containing_protein,WCD3.1)	LOC_Os05g09520(IQ_calmodulin-binding_motif_family_protein,GW5)
sf0314328351	sf0507044856	1.72616	1.72616	0.00760969	**	LOC_Os03g25080(OsFBX86-F-box_domain_containing_protein,WCD3.1)	LOC_Os05g12270(hypothetical_protein,wb5.2)
sf0314328351	sf0522537276	1.88854	1.88854	0.0170802	*	LOC_Os03g25080(OsFBX86-F-box_domain_containing_protein,WCD3.1)	LOC_Os05g38530(DnaK_family_protein,putative,public_xpk)
sf0327410324	sf0421102688	0.414179	0.414179	0.0320886	*	LOC_Os03g48170(5-AMP-activated_protein_kinase-related,public_xpk)LOC_Os03g48270(CAMK/CAMK%5Flike%2E21_%2D_CAMK_includes_calcium%2Fcalmodulin_depedent_protein_kinases,L1083,HTFL)	LOC_Os04g35010(helix%2Dloop%2Dhelix_DNA%2Dbinding_domain_containing_protein,public_xpk)
sf0327410324	sf0501811934	-2.21451	2.21451	0.0015664	**	LOC_Os03g48170(5-AMP-activated_protein_kinase-related,public_xpk)LOC_Os03g48270(CAMK/CAMK%5Flike%2E21_%2D_CAMK_includes_calcium%2Fcalmodulin_depedent_protein_kinases,L1083,HTFL)	LOC_Os05g04020(plant_protein_of_unknown_function_domain_containing_protein)
sf0327410324	sf0805354243	-0.842173	0.842173	0.0043028	**	LOC_Os03g48170(5-AMP-activated_protein_kinase-related,public_xpk)LOC_Os03g48270(CAMK/CAMK%5Flike%2E21_%2D_CAMK_includes_calcium%2Fcalmodulin_depedent_protein_kinases,L1083,HTFL)	LOC_Os08g09220(OsFBX262-F-box_domain_containing_protein,liwei_qtl299,GCAGCDGCRWCDWBAWBDHTWBD)
sf0327410324	sf1103606296	-1.45688	1.45688	0.000614767	***	LOC_Os03g48170(5-AMP-activated_protein_kinase-related,public_xpk)LOC_Os03g48270(CAMK/CAMK%5Flike%2E21_%2D_CAMK_includes_calcium%2Fcalmodulin_depedent_protein_kinases,L1083,HTFL)	LOC_Os11g07200(receptor_protein_kinase_CLAVATA1_precursor)
sf0407699530	sf0505371507	-0.78627	0.78627	0.00156675	**	LOC_Os04g13820(retrotransposon_protein,putative,Ty3-gypsy_subclass)	LOC_Os05g09520(IQ_calmodulin-binding_motif_family_protein,GW5)下游！
sf0407699530	sf0507044856	0.565459	0.565459	0.0126043	*	LOC_Os04g13820(retrotransposon_protein,putative,Ty3-gypsy_subclass)	LOC_Os05g12270(hypothetical_protein,wb5.2)
sf0407699530	sf1017847690	1.65985	1.65985	0.00151835	**	LOC_Os04g13820(retrotransposon_protein,putative,Ty3-gypsy_subclass)	LOC_Os10g33800(lactate/malate_dehydrogenase,public_xpk)
sf0421102688	sf0431534780	0.293979	0.293979	0.00580429	**	LOC_Os04g35010(helix%2Dloop%2Dhelix_DNA%2Dbinding_domain_containing_protein,public_xpk)	LOC_Os04g53240(autophagy-related_protein,wca4.1_L1455,WCA)
sf0421102688	sf0505361254	1.05475	1.05475	0.000245095	***	LOC_Os04g35010(helix%2Dloop%2Dhelix_DNA%2Dbinding_domain_containing_protein,public_xpk)	LOC_Os05g09520(IQ_calmodulin-binding_motif_family_protein,GW5)
sf0421102688	sf0505364539	-0.984593	0.984593	0.000639494	***	LOC_Os04g35010(helix%2Dloop%2Dhelix_DNA%2Dbinding_domain_containing_protein,public_xpk)	LOC_Os05g09520(IQ_calmodulin-binding_motif_family_protein,GW5)
sf0421102688	sf0507044856	0.225685	0.225685	0.0334169	*	LOC_Os04g35010(helix%2Dloop%2Dhelix_DNA%2Dbinding_domain_containing_protein,public_xpk)	LOC_Os05g12270(hypothetical_protein,wb5.2)
sf0421102688	sf0626197337	-0.329731	0.329731	0.0105333	*	LOC_Os04g35010(helix%2Dloop%2Dhelix_DNA%2Dbinding_domain_containing_protein,public_xpk)	LOC_Os06g43384(cytochrome_P450,qtl249,HTWBRHTFL)LOC_Os06g43560(phox_domain-containing_protein,public_xpk)
sf0431534780	sf0501811934	0.589917	0.589917	0.0104152	*	LOC_Os04g53240(autophagy-related_protein,wca4.1_L1455,WCA)	LOC_Os05g04020(plant_protein_of_unknown_function_domain_containing_protein)
sf0431534780	sf0505371507	0.308293	0.308293	0.00677957	**	LOC_Os04g53240(autophagy-related_protein,wca4.1_L1455,WCA)	LOC_Os05g09520(IQ_calmodulin-binding_motif_family_protein,GW5)下游！
sf0431534780	sf0522537276	-0.816376	0.816376	0.0273609	*	LOC_Os04g53240(autophagy-related_protein,wca4.1_L1455,WCA)	LOC_Os05g38530(DnaK_family_protein,putative,public_xpk)
sf0431534780	sf0818240963	0.327909	0.327909	0.00650187	**	LOC_Os04g53240(autophagy-related_protein,wca4.1_L1455,WCA)	LOC_Os08g29710(galactosyltransferase_family_protein,public_xpk)LOC_Os08g29730(intracellular_protein_transport_protein_USO1-related,qtl309,FLWBRWBAWBDTGW)
sf0431534780	sf1017847690	-0.824986	0.824986	0.00239002	**	LOC_Os04g53240(autophagy-related_protein,wca4.1_L1455,WCA)	LOC_Os10g33800(lactate/malate_dehydrogenase,public_xpk)
sf0501811934	sf0505361254	2.22392	2.22392	0.00376122	**	LOC_Os05g04020(plant_protein_of_unknown_function_domain_containing_protein)	LOC_Os05g09520(IQ_calmodulin-binding_motif_family_protein,GW5)
sf0501811934	sf0505364539	-1.91102	1.91102	0.00880147	**	LOC_Os05g04020(plant_protein_of_unknown_function_domain_containing_protein)	LOC_Os05g09520(IQ_calmodulin-binding_motif_family_protein,GW5)
sf0501811934	sf0909040663	2.85006	2.85006	0.000280242	***	LOC_Os05g04020(plant_protein_of_unknown_function_domain_containing_protein)	LOC_Os09g15010(retrotransposon_protein)
sf0505361254	sf0507044856	0.309771	0.309771	0.00869671	**	LOC_Os05g09520(IQ_calmodulin-binding_motif_family_protein,GW5)	LOC_Os05g12270(hypothetical_protein,wb5.2)
sf0505361254	sf0522537276	-1.26876	1.26876	0.00386963	**	LOC_Os05g09520(IQ_calmodulin-binding_motif_family_protein,GW5)	LOC_Os05g38530(DnaK_family_protein,putative,public_xpk)
sf0505361254	sf0623797897	-0.694791	0.694791	0.019998	*	LOC_Os05g09520(IQ_calmodulin-binding_motif_family_protein,GW5)	LOC_Os06g40000(retrotransposon_protein)
sf0505361254	sf0626197337	-2.04915	2.04915	6.82e-06	***	LOC_Os05g09520(IQ_calmodulin-binding_motif_family_protein,GW5)	LOC_Os06g43384(cytochrome_P450,qtl249,HTWBRHTFL)LOC_Os06g43560(phox_domain-containing_protein,public_xpk)
sf0505361254	sf0805354243	2.69124	2.69124	6.11e-10	***	LOC_Os05g09520(IQ_calmodulin-binding_motif_family_protein,GW5)	LOC_Os08g09220(OsFBX262-F-box_domain_containing_protein,liwei_qtl299,GCAGCDGCRWCDWBAWBDHTWBD)
sf0505361254	sf0818240963	3.04183	3.04183	3.28e-13	***	LOC_Os05g09520(IQ_calmodulin-binding_motif_family_protein,GW5)	LOC_Os08g29710(galactosyltransferase_family_protein,public_xpk)LOC_Os08g29730(intracellular_protein_transport_protein_USO1-related,qtl309,FLWBRWBAWBDTGW)
sf0505361254	sf1103606296	0.254655	0.254655	0.0308522	*	LOC_Os05g09520(IQ_calmodulin-binding_motif_family_protein,GW5)	LOC_Os11g07200(receptor_protein_kinase_CLAVATA1_precursor)
sf0505364539	sf0623797897	0.942926	0.942926	0.00333654	**	LOC_Os05g09520(IQ_calmodulin-binding_motif_family_protein,GW5)	LOC_Os06g40000(retrotransposon_protein)
sf0505364539	sf0626197337	2.21458	2.21458	9.32e-06	***	LOC_Os05g09520(IQ_calmodulin-binding_motif_family_protein,GW5)	LOC_Os06g43384(cytochrome_P450,qtl249,HTWBRHTFL)LOC_Os06g43560(phox_domain-containing_protein,public_xpk)
sf0505364539	sf0818240963	-2.74169	2.74169	1.16e-10	***	LOC_Os05g09520(IQ_calmodulin-binding_motif_family_protein,GW5)	LOC_Os08g29710(galactosyltransferase_family_protein,public_xpk)LOC_Os08g29730(intracellular_protein_transport_protein_USO1-related,qtl309,FLWBRWBAWBDTGW)
sf0505371507	sf0623797897	-0.386226	0.386226	0.0149398	*	LOC_Os05g09520(IQ_calmodulin-binding_motif_family_protein,GW5)下游！	LOC_Os06g40000(retrotransposon_protein)
sf0505371507	sf0805354243	1.25168	1.25168	0.0171998	*	LOC_Os05g09520(IQ_calmodulin-binding_motif_family_protein,GW5)下游！	LOC_Os08g09220(OsFBX262-F-box_domain_containing_protein,liwei_qtl299,GCAGCDGCRWCDWBAWBDHTWBD)
sf0507044856	sf0624490857	0.670587	0.670587	0.0109117	*	LOC_Os05g12270(hypothetical_protein,wb5.2)	LOC_Os06g41010(zinc_finger_A20_and_AN1_domain%2Dcontaining_stress%2Dassociated_protein,qGCA6.1)LOC_Os06g41030(DUF1680_domain_containing_protein,FL6.2)
sf0507044856	sf0805354243	-0.82413	0.82413	9.52e-05	***	LOC_Os05g12270(hypothetical_protein,wb5.2)	LOC_Os08g09220(OsFBX262-F-box_domain_containing_protein,liwei_qtl299,GCAGCDGCRWCDWBAWBDHTWBD)
sf0507044856	sf1103606296	-0.276951	0.276951	0.0194068	*	LOC_Os05g12270(hypothetical_protein,wb5.2)	LOC_Os11g07200(receptor_protein_kinase_CLAVATA1_precursor)
sf0522537276	sf0623797897	0.755555	0.755555	0.00633791	**	LOC_Os05g38530(DnaK_family_protein,putative,public_xpk)	LOC_Os06g40000(retrotransposon_protein)
sf0522537276	sf0909040663	2.00661	2.00661	0.00275784	**	LOC_Os05g38530(DnaK_family_protein,putative,public_xpk)	LOC_Os09g15010(retrotransposon_protein)
sf0623797897	sf0624490857	0.674064	0.674064	0.0146083	*	LOC_Os06g40000(retrotransposon_protein)	LOC_Os06g41010(zinc_finger_A20_and_AN1_domain%2Dcontaining_stress%2Dassociated_protein,qGCA6.1)LOC_Os06g41030(DUF1680_domain_containing_protein,FL6.2)
sf0623797897	sf1017847690	-0.686417	0.686417	0.0392331	*	LOC_Os06g40000(retrotransposon_protein)	LOC_Os10g33800(lactate/malate_dehydrogenase,public_xpk)
sf0624490857	sf0818240963	-0.42793	0.42793	0.0339437	*	LOC_Os06g41010(zinc_finger_A20_and_AN1_domain%2Dcontaining_stress%2Dassociated_protein,qGCA6.1)LOC_Os06g41030(DUF1680_domain_containing_protein,FL6.2)	LOC_Os08g29710(galactosyltransferase_family_protein,public_xpk)LOC_Os08g29730(intracellular_protein_transport_protein_USO1-related,qtl309,FLWBRWBAWBDTGW)
sf0626197337	sf0818240963	0.449232	0.449232	0.0091449	**	LOC_Os06g43384(cytochrome_P450,qtl249,HTWBRHTFL)LOC_Os06g43560(phox_domain-containing_protein,public_xpk)	LOC_Os08g29710(galactosyltransferase_family_protein,public_xpk)LOC_Os08g29730(intracellular_protein_transport_protein_USO1-related,qtl309,FLWBRWBAWBDTGW)
sf0626197337	sf1103606296	0.356772	0.356772	0.0106378	*	LOC_Os06g43384(cytochrome_P450,qtl249,HTWBRHTFL)LOC_Os06g43560(phox_domain-containing_protein,public_xpk)	LOC_Os11g07200(receptor_protein_kinase_CLAVATA1_precursor)
sf0909040663	sf1103606296	1.41185	1.41185	0.00264488	**	LOC_Os09g15010(retrotransposon_protein)	LOC_Os11g07200(receptor_protein_kinase_CLAVATA1_precursor)
GCAMean
soure SNP	target SNP	Estimate	|Estimate|	Pr(>|t|)	sig	source_gene	target_gene
sf0232963673	sf0303607927	0.242762	0.242762	0.00234923	**	LOC_Os02g53830(MTD1,qGCD2.1)	LOC_Os03g07000(oxidoreductase,qFL3.1_L349,GCAGCD)LOC_Os03g07070(hypothetical_protein,qFL3.1_L349,GCAGCD)LOC_Os03g07100(LTPL82___Protease_inhibitor%2Fseed_storage%2FLTP_family_protein_precursor,qFL3.1_L349,GCAGCD)
sf0232963673	sf0431330732	0.447362	0.447362	9.03e-07	***	LOC_Os02g53830(MTD1,qGCD2.1)	LOC_Os04g52900(ABC_transporter_family_protein,HT4.2)
sf0232963673	sf0431531318	-0.443477	0.443477	0.00286616	**	LOC_Os02g53830(MTD1,qGCD2.1)	LOC_Os04g53240(autophagy_related_protein,wca4.1_L1455)
sf0232963673	sf0505371507	-0.856787	0.856787	1.4e-06	***	LOC_Os02g53830(MTD1,qGCD2.1)	LOC_Os05g09520(IQ_calmodulin_binding_motif_family_protein,GW5)
sf0232963673	sf0623797897	0.186777	0.186777	0.0157681	*	LOC_Os02g53830(MTD1,qGCD2.1)	LOC_Os06g40020(DEAD_box_ATP_dependent_RNA_helicase_52A)
sf0232963673	sf0805348477	-0.344628	0.344628	9.41e-05	***	LOC_Os02g53830(MTD1,qGCD2.1)	LOC_Os08g09220(OsFBX262___F_box_domain_containing_protein,liwei_qtl299,GCAGCDGCRWCDWBAWBDHTWBD)LOC_Os08g09180(postsynaptic_protein_CRIPT,qtl299)LOC_Os08g09230(starch_synthase_III,public_xpk_qtl299)LOC_Os08g09240(autophagy_related_protein,qtl299)LOC_Os08g09250(glyoxalase_family_protein,wbd8.2_qtl299)LOC_Os08g09350(gar2,qtl299)LOC_Os08g09370(polyprenyl_synthetase,qtl299)
sf0235013338	sf0303607927	-0.549716	0.549716	0.00644743	**	LOC_Os02g57180(NADH_dehydrogenase_1_alpha_subcomplex_subunit_9%2Cmitochondrial_precursor,public_xpk)	LOC_Os03g07000(oxidoreductase,qFL3.1_L349,GCAGCD)LOC_Os03g07070(hypothetical_protein,qFL3.1_L349,GCAGCD)LOC_Os03g07100(LTPL82_%2D_Protease_inhibitor%2Fseed_storage%2FLTP_family_protein_precursor,qFL3.1_L349,GCAGCD)
sf0235013338	sf0624490857	0.398271	0.398271	0.00472671	**	LOC_Os02g57180(NADH_dehydrogenase_1_alpha_subcomplex_subunit_9%2Cmitochondrial_precursor,public_xpk)	LOC_Os06g41010(zinc_finger_A20_and_AN1_domain_containing_stress_associated_protein,qGCA6.1)LOC_Os06g41030(DUF1680_domain_containing_protein,FL6.2)
sf0235013338	sf0805348477	-0.406246	0.406246	0.00921614	**	LOC_Os02g57180(NADH_dehydrogenase_1_alpha_subcomplex_subunit_9%2Cmitochondrial_precursor,public_xpk)	LOC_Os08g09220(OsFBX262_F_box_domain_containing_protein,liwei_qtl299,GCAGCDGCRWCDWBAWBDHTWBD)LOC_Os08g09180(postsynaptic_protein_CRIPT,qtl299)LOC_Os08g09230(starch_synthase_III,public_xpk_qtl299)LOC_Os08g09240(autophagy%2Drelated_protein,qtl299)LOC_Os08g09250(glyoxalase_family_protein,wbd8.2_qtl299)LOC_Os08g09350(gar2,qtl299)LOC_Os08g09370(polyprenyl_synthetase,qtl299)
sf0235013338	sf1102270451	-0.0777135	0.0777135	0.0596906	.	LOC_Os02g57180(NADH_dehydrogenase_1_alpha_subcomplex_subunit_9%2Cmitochondrial_precursor,public_xpk)	LOC_Os11g05170(expressed_protein,public_xpk)LOC_Os11g05300(RING%2DH2_finger_protein,qtl382,WCRWCAWBRHTFL)
sf0303607927	sf0505371507	0.26189	0.26189	0.0064844	**	LOC_Os03g07000(oxidoreductase,qFL3.1_L349,GCAGCD)LOC_Os03g07070(hypothetical_protein,qFL3.1_L349,GCAGCD)LOC_Os03g07100(LTPL82_%2D_Protease_inhibitor%2Fseed_storage%2FLTP_family_protein_precursor,qFL3.1_L349,GCAGCD)	LOC_Os05g09520(IQ_calmodulin_binding_motif_family_protein,GW5)
sf0303607927	sf0623797897	0.36226	0.36226	1.88e-07	***	LOC_Os03g07000(oxidoreductase,qFL3.1_L349,GCAGCD)LOC_Os03g07070(hypothetical_protein,qFL3.1_L349,GCAGCD)LOC_Os03g07100(LTPL82_%2D_Protease_inhibitor%2Fseed_storage%2FLTP_family_protein_precursor,qFL3.1_L349,GCAGCD)	LOC_Os06g40020(DEAD_box_ATP_dependent_RNA_helicase_52A)
sf0303607927	sf0805348477	0.252477	0.252477	0.000572526	***	LOC_Os03g07000(oxidoreductase,qFL3.1_L349,GCAGCD)LOC_Os03g07070(hypothetical_protein,qFL3.1_L349,GCAGCD)LOC_Os03g07100(LTPL82_%2D_Protease_inhibitor%2Fseed_storage%2FLTP_family_protein_precursor,qFL3.1_L349,GCAGCD)	LOC_Os08g09220(OsFBX262___F_box_domain_containing_protein,liwei_qtl299,GCAGCDGCRWCDWBAWBDHTWBD)LOC_Os08g09180(postsynaptic_protein_CRIPT,qtl299)LOC_Os08g09230(starch_synthase_III,public_xpk_qtl299)LOC_Os08g09240(autophagy_related_protein,qtl299)LOC_Os08g09250(glyoxalase_family_protein,wbd8.2_qtl299)LOC_Os08g09350(gar2,qtl299)LOC_Os08g09370(polyprenyl_synthetase,qtl299)
sf0303607927	sf0917476264	0.425351	0.425351	0.00171872	**	LOC_Os03g07000(oxidoreductase,qFL3.1_L349,GCAGCD)LOC_Os03g07070(hypothetical_protein,qFL3.1_L349,GCAGCD)LOC_Os03g07100(LTPL82_%2D_Protease_inhibitor%2Fseed_storage%2FLTP_family_protein_precursor,qFL3.1_L349,GCAGCD)	LOC_Os09g28780（hypothetical_protein）
sf0431531318	sf0805348477	0.655955	0.655955	1.17e-05	***	LOC_Os04g53240(autophagy_related_protein,wca4.1_L1455)	LOC_Os08g09220(OsFBX262___F_box_domain_containing_protein,liwei_qtl299,GCAGCDGCRWCDWBAWBDHTWBD)LOC_Os08g09180(postsynaptic_protein_CRIPT,qtl299)LOC_Os08g09230(starch_synthase_III,public_xpk_qtl299)LOC_Os08g09240(autophagy_related_protein,qtl299)LOC_Os08g09250(glyoxalase_family_protein,wbd8.2_qtl299)LOC_Os08g09350(gar2,qtl299)LOC_Os08g09370(polyprenyl_synthetase,qtl299)
sf0505371507	sf0623797897	0.100877	0.100877	0.00102566	**	LOC_Os05g09520(IQ_calmodulin_binding_motif_family_protein,GW5)	LOC_Os06g40020(DEAD_box_ATP_dependent_RNA_helicase_52A)
sf0505371507	sf0917476264	0.419549	0.419549	0.0395147	*	LOC_Os05g09520(IQ_calmodulin_binding_motif_family_protein,GW5)	LOC_Os09g28780（hypothetical_protein）
sf0505371507	sf1102270451	-0.0674438	0.0674438	0.0297597	*	LOC_Os05g09520(IQ_calmodulin_binding_motif_family_protein,GW5)	LOC_Os11g05170(expressed_protein,public_xpk)
sf0623797897	sf0711377579	0.116358	0.116358	0.0121946	*	LOC_Os06g40020(DEAD_box_ATP_dependent_RNA_helicase_52A)	LOC_Os07g19200（retrotransposon_protein）
sf0711377579	sf0805348477	0.352986	0.352986	0.000210963	***	LOC_Os07g19200（retrotransposon_protein）	LOC_Os08g09220(OsFBX262___F_box_domain_containing_protein,liwei_qtl299,GCAGCDGCRWCDWBAWBDHTWBD)LOC_Os08g09180(postsynaptic_protein_CRIPT,qtl299)LOC_Os08g09230(starch_synthase_III,public_xpk_qtl299)LOC_Os08g09240(autophagy_related_protein,qtl299)LOC_Os08g09250(glyoxalase_family_protein,wbd8.2_qtl299)LOC_Os08g09350(gar2,qtl299)LOC_Os08g09370(polyprenyl_synthetase,qtl299)
sf0711377579	sf1006031673	0.195213	0.195213	0.000250826	***	LOC_Os07g19200（retrotransposon_protein）	LOC_Os10g10990(transcription_initiation_factor_IIF,alpha_subunit_domain_containing_protein,qtl357,HTWCRHTWCD)
sf0711377579	sf1102270451	-0.0988139	0.0988139	0.0360451	*	LOC_Os07g19200（retrotransposon_protein）	LOC_Os11g05170(expressed_protein,public_xpk)LOC_Os11g05300(RING%2DH2_finger_protein,qtl382,WCRWCAWBRHTFL)
sf0805348477	sf0917476264	-0.450234	0.450234	2.13e-06	***	LOC_Os08g09220(OsFBX262___F_box_domain_containing_protein,liwei_qtl299,GCAGCDGCRWCDWBAWBDHTWBD)LOC_Os08g09180(postsynaptic_protein_CRIPT,qtl299)LOC_Os08g09230(starch_synthase_III,public_xpk_qtl299)LOC_Os08g09240(autophagy_related_protein,qtl299)LOC_Os08g09250(glyoxalase_family_protein,wbd8.2_qtl299)LOC_Os08g09350(gar2,qtl299)LOC_Os08g09370(polyprenyl_synthetase,qtl299)	LOC_Os09g28780（hypothetical_protein）
sf0805348477	sf1102270451	-0.246349	0.246349	0.0115615	*	LOC_Os08g09220(OsFBX262___F_box_domain_containing_protein,liwei_qtl299,GCAGCDGCRWCDWBAWBDHTWBD)LOC_Os08g09180(postsynaptic_protein_CRIPT,qtl299)LOC_Os08g09230(starch_synthase_III,public_xpk_qtl299)LOC_Os08g09240(autophagy_related_protein,qtl299)LOC_Os08g09250(glyoxalase_family_protein,wbd8.2_qtl299)LOC_Os08g09350(gar2,qtl299)LOC_Os08g09370(polyprenyl_synthetase,qtl299)	LOC_Os11g05170(expressed_protein,public_xpk)LOC_Os11g05300(RING%2DH2_finger_protein,qtl382,WCRWCAWBRHTFL)
sf0917476264	sf1006031673	-0.145614	0.145614	0.0162564	*	LOC_Os09g28780（hypothetical_protein）	LOC_Os10g10990(transcription_initiation_factor_IIF,alpha_subunit_domain_containing_protein,qtl357,HTWCRHTWCD)
GCALP
source SNP	target SNP	Estimate	Pr(>|t|)	SIG	source gene	target gene
sf0324692938	sf0726811875	1.08785	0.00204292	**	LOC_Os03g43970(amino_acid_permease_family_protein,KnetMiner,chalkiness)	OsbZIP60

## Sheet: Table S5
Table S5 Climatic data (the minimum, maximum and mean temperatures of each day) during the grain filling stage of 2011, 2012, 2013, 2014, and 2017
Year	Date	Min (℃)	Max (℃)	Mean (℃)
2011	7/17	24.5	31.3	26.9
2011	7/18	25.3	28.8	26.6
2011	7/19	24.1	31.9	27.7
2011	7/20	24.5	32.5	28.4
2011	7/21	25.4	35	29.7
2011	7/22	26.6	35.6	30.5
2011	7/23	27.1	35.7	30.4
2011	7/24	27.6	36.9	31.9
2011	7/25	29	37.6	33.3
2011	7/26	29.2	38.1	33.5
2011	7/27	23.7	34.1	28.4
2011	7/28	28	37.1	32
2011	7/29	28.6	37.9	32.5
2011	7/30	28.4	34.5	30.7
2011	7/31	24.4	35.7	29
2011	8/01	23.9	34.8	27.6
2011	8/02	24.1	32	27.5
2011	8/03	22.6	27.7	25.1
2011	8/04	23.2	30.8	26.6
2011	8/05	24.2	31.1	27.4
2011	8/06	24.9	29.4	26.2
2011	8/07	24.2	29.8	26.4
2011	8/08	24.4	30.2	26.3
2011	8/09	24.8	33.3	27.8
2011	8/10	24.4	31.7	27.1
2011	8/11	24.4	30.9	26.4
2011	8/12	24.8	33.8	28.6
2011	8/13	27	34.9	30.7
2011	8/14	28.1	35.3	31.7
2011	8/15	29.2	36.1	32.1
2011	8/16	29.3	35.7	32.1
2011	8/17	29	36.7	32.3
2011	8/18	28.3	37.4	32.5
2011	8/19	25.3	36.6	31.1
2011	8/20	24.9	35.9	30
2011	8/21	23.8	35.2	29.1
2011	8/22	23.3	30.2	24.9
2011	8/23	21.2	23.6	22
2012	7/17	24.7	32	27.6
2012	7/18	25.3	32.3	28.4
2012	7/19	24.9	32.4	27.2
2012	7/20	25.5	34.7	29.3
2012	7/21	26.4	35.7	30.7
2012	7/22	27.9	36.9	31.8
2012	7/23	28	35.9	31.5
2012	7/24	28	35.4	31.6
2012	7/25	28.4	36.3	31.7
2012	7/26	27.3	36.9	31.9
2012	7/27	27.2	36.3	31.1
2012	7/28	27.2	35.1	30.9
2012	7/29	27.9	36.9	32.2
2012	7/30	28.8	37.5	32.2
2012	7/31	27.4	38.1	32.6
2012	8/01	27.9	36.9	32.4
2012	8/02	27.6	35	31.3
2012	8/03	26.6	33.8	29.7
2012	8/04	26.9	34.7	29.9
2012	8/05	26.1	34.9	30.3
2012	8/06	27.3	35.6	30.6
2012	8/07	27.1	36.1	30.9
2012	8/08	26.8	34.7	30.7
2012	8/09	26.3	31.6	29
2012	8/10	25.4	28.3	26.6
2012	8/11	25.3	31.4	27.8
2012	8/12	25.7	32.9	27.8
2012	8/13	25.2	28	26.4
2012	8/14	24.6	30.5	26.2
2012	8/15	25.6	33.3	28.7
2012	8/16	25.8	33.1	28.7
2012	8/17	25.6	35	29.8
2012	8/18	27.1	35.2	30.8
2012	8/19	27.8	36.7	30.9
2012	8/20	26.3	35.8	30.2
2012	8/21	24.7	30.3	26.8
2012	8/22	20.7	24.8	22.5
2012	8/23	19.4	24.4	22.2
2013	7/17	24.8	33.9	28.9
2013	7/18	25.5	34	28.7
2013	7/19	26.5	35.1	30.3
2013	7/20	25.6	34.4	29.2
2013	7/21	23.6	27.5	25.9
2013	7/22	26.1	34.9	30.3
2013	7/23	27.8	35.2	31.3
2013	7/24	29	36.4	32.2
2013	7/25	28.7	36.2	32.3
2013	7/26	27.8	36	31.8
2013	7/27	27.6	35.8	31.5
2013	7/28	28.2	36.9	32.4
2013	7/29	29.2	36.4	32.4
2013	7/30	29.5	36.3	32.5
2013	7/31	29.8	38	33.2
2013	8/01	29.7	38.5	33.2
2013	8/02	27.9	37.1	32
2013	8/03	27.7	35.2	30.6
2013	8/04	28.6	35.4	31.1
2013	8/05	29.5	38.6	33.2
2013	8/06	30.7	38.8	33.9
2013	8/07	29.9	38.3	33.4
2013	8/08	30.5	37.9	33.7
2013	8/09	30	38.3	33.9
2013	8/10	29.6	40.2	33.6
2013	8/11	26.7	40.4	31.8
2013	8/12	25.5	39.4	32.5
2013	8/13	28.3	39.6	33.3
2013	8/14	29	36.8	32.5
2013	8/15	28.9	36	31.5
2013	8/16	27.4	37.6	32.1
2013	8/17	27.2	38.6	32.2
2013	8/18	25.4	39.3	30.2
2013	8/19	25.1	34.3	30.1
2013	8/20	27.1	33	29.5
2013	8/21	26.7	36.6	31.2
2013	8/22	26.6	32.5	28.9
2013	8/23	26.1	33.2	28.5
2014	7/17	23.8	25.7	24.8
2014	7/18	23.8	33.1	26.4
2014	7/19	23.7	33.5	28
2014	7/20	25.3	35.8	29.2
2014	7/21	25.6	35.9	30.9
2014	7/22	27.3	37.3	32.3
2014	7/23	28.5	37.2	32.7
2014	7/24	27.9	33.2	30.3
2014	7/25	25.1	31.7	27
2014	7/26	23.7	32.2	27.6
2014	7/27	24.5	33.2	28.6
2014	7/28	24.6	35.5	29.6
2014	7/29	26.8	36.6	31.2
2014	7/30	27.7	37.6	32.4
2014	7/31	26.8	35.3	29.2
2014	8/01	25.9	32.4	27.8
2014	8/02	25.3	34	28
2014	8/03	26.1	34.8	30.4
2014	8/04	26.8	36.1	31
2014	8/05	27.4	37	29.5
2014	8/06	27.3	36.1	29.2
2014	8/07	24.2	29.1	26.6
2014	8/08	22.9	28.4	24.9
2014	8/09	24.7	29	25.9
2014	8/10	22.7	30.1	25.6
2014	8/11	22.9	26	23.9
2014	8/12	21.7	23.3	22.3
2014	8/13	20.5	25.6	22.4
2014	8/14	21.5	29.4	24.4
2014	8/15	21.7	31.4	25.9
2014	8/16	22.3	28.9	25.4
2014	8/17	21.6	29.9	25.1
2014	8/18	22.1	26.6	23.1
2014	8/19	20.7	30	24.7
2014	8/20	21.8	30.9	25.7
2014	8/21	22.4	31.4	26.6
2014	8/22	24.6	33.7	28.1
2014	8/23	25.5	34.9	29.5
2017	2017-07-17	25.9	37.8	31.5719
2017	2017-07-18	27.7	37	31.4861
2017	2017-07-19	27.9	36	31.3257
2017	2017-07-20	26.7	35.6	31.2184
2017	2017-07-21	27.6	36.9	31.8045
2017	2017-07-22	27.1	37	31.9663
2017	2017-07-23	27.9	38	32.5865
2017	2017-07-24	28.1	38.7	32.5312
2017	2017-07-25	27.6	39.4	33.025
2017	2017-07-26	28.9	39.6	33.9264
2017	2017-07-27	28.6	39.9	33.7007
2017	2017-07-28	28.5	38.6	32.0667
2017	2017-07-29	27.4	37.7	31.4059
2017	2017-07-30	25.5	35.3	29.2962
2017	2017-07-31	26	33.2	28.7753
2017	2017-08-01	26.1	33.7	27.2767
2017	2017-08-02	25.8	31.4	27.6986
2017	2017-08-03	26.1	36.9	30.6632
2017	2017-08-04	27.8	35.8	30.3212
2017	2017-08-05	27.2	38	31.6486
2017	2017-08-06	28.3	37.9	32.1528
2017	2017-08-07	29	38.1	32.5146
2017	2017-08-08	26.5	31.9	28.7833
2017	2017-08-09	25.4	34.3	28.667
2017	2017-08-10	26.4	37.2	30.8753
2017	2017-08-11	24.8	33.7	28.541
2017	2017-08-12	25.1	28.9	26.4139
2017	2017-08-13	25	28.7	26.0045
2017	2017-08-14	24.6	27.6	25.9653
2017	2017-08-15	24.2	32.7	27.4889
2017	2017-08-16	24.6	34	28.0194
2017	2017-08-17	25.4	34.6	28.1549
2017	2017-08-18	25.1	36	29.4247
2017	2017-08-19	26.8	34.8	29.9882
2017	2017-08-20	26.1	35.9	29.3646
2017	2017-08-21	26	36.2	30.1691
2017	2017-08-22	26.8	37.2	31.0108
2017	2017-08-23	27.8	37.6	31.7358

## Sheet: Table S6
Table S6 Primers used in this study.
Usefulness	Gene name	Sequence (5'-3')	TM
U6 CRISPR	GCP6-U6-F	GTCGCCTTCCTCCTCACCCAGTTTTAGAGCTAGAAATAGCAAGTTA	57℃
	GCP6-U6-R	TGGGTGAGGAGGAAGGCGACAACCTGAGCCTCAGCGCAGC
Over expression	GCP6-OE-F	TACGAACGATAGCCGGTACCATGGGGAGGCAGCCGTG
	GCP6-OE-R	TTGTAATCGGATCCGGTACCGATGATCCAGACGTCTTG
Complementation	GCP6-Com.-F	ATGACCATGATTACGAATTCTTAGAGCACGAATCGCGAAGT
	GCP6-Com.-R	CTAGAGGATCCCCGGGTACCGATGATCCAGACGTCTTGATCGT
	MPC5-Com.-F	ATGTTATACCGCCGTTCTGCTTAGAGCACGAATCGCGAAGT
	MPC5-Com.-R	CCACCTCCTCTGCAAGAACGATGATCCAGACGTCTTGATCGT
qRT-PCR	Ubiquitin-F	GTATCATCGAGCCGTCGCTTC	60℃
	Ubiquitin-R	CTTCTTCTTGCGGCAGTTGACA
	GCP6-F	CATGTTCGGCATGGATGGCA
	GCP6-R	GGCGTCGTGGTAGTAATGGT
	MPC5-F	CCGACTACGACTGGTGCGC
	MPC5-R	CTCTGCGAACGCACCTTCGC
Chip-qPCR	5'-MPC5-F	CCTCCCAAAAATGCGTTGT
	5'-MPC5-R	GGATTAGGATTGGACGCAGCG
LUC-REN	1300s-GCP6-F	GAGCTCGGTACCCGGGGATCCATGGGGAGGCAGCCGTG	58℃
	1300s-GCP6-R	CCAAGGGCGAATTGGTCGACGATGATCCAGACGTCTTG
	0800-MPC5-F	GGGCCCCCCCTCGAGGTCGACCTCTCTCTCCCCGTGTG
	0800-MPC5-R	AAGCTTATCGATACCGTCGACCTCCCCACATGTTGCGGAAC
EMSA	GCP6-GST	CCGCGTGGATCCCCGGAATTCATGGGGAGGCAGCCGTGC
	GCP6-GST	GTCACGATGCGGCCGCTCGAGTCAGATGATCCAGACGTC
	MPC5-Biotin	CGTGAGTGTGCAACTCTCAATATTTGTTGCCCGAAATC
	MPC5-R	GATTTCGGGCAACAAATATTGAGAGTTGCACACTCACG
	MPC5-Competitor	CGTGAGTGTGCAACTCTCAATATTTGTTGCCCGAAATC
Not: F. sense primer; R. antisense primer.

## Sheet: Table S7
Talbe S7 974 grain chalkiness-related genes collected based on GWAS in this study, references, and databases.
Gene	Source
LOC_Os01g01840	KnetMiner
LOC_Os01g01870	KnetMiner
LOC_Os01g02780	L589
LOC_Os01g02790	L589
LOC_Os01g02800	L589
LOC_Os01g02810	L589
LOC_Os01g02840	L589
LOC_Os01g04409	L426
LOC_Os01g04630	L426
LOC_Os01g04640	L426
LOC_Os01g04650	L426
LOC_Os01g05420	L633
LOC_Os01g05640	L633
LOC_Os01g06660	L606
LOC_Os01g06670	L606
LOC_Os01g07870	L900
LOC_Os01g08010	L900
LOC_Os01g08860	public_xpk
LOC_Os01g09330	WBR1.1
LOC_Os01g09510	WBR1.1_qtl6
LOC_Os01g09540	H7
LOC_Os01g09560	H7
LOC_Os01g09570	H7
LOC_Os01g09580	H7
LOC_Os01g09840	H7
LOC_Os01g09850	H7
LOC_Os01g10490	L901
LOC_Os01g10504	L901
LOC_Os01g10840	KnetMiner
LOC_Os01g11940	L866
LOC_Os01g11946	L866
LOC_Os01g13660	public_xpk
LOC_Os01g15010	public_xpk
LOC_Os01g15029	H10
LOC_Os01g15210	H10
LOC_Os01g15640	public_xpk
LOC_Os01g17180	public_xpk
LOC_Os01g18320	H12
LOC_Os01g18340	H12
LOC_Os01g22010	H13
LOC_Os01g22954	L634
LOC_Os01g23620	public_xpk
LOC_Os01g24090	L768
LOC_Os01g25630	L277
LOC_Os01g26090	L902
LOC_Os01g26100	L902
LOC_Os01g26110	L902
LOC_Os01g27430	L1009
LOC_Os01g27630	wcr1.2
LOC_Os01g40070	public_xpk
LOC_Os01g41630	KnetMiner_qtl23
LOC_Os01g42190	HT1.1
LOC_Os01g42234	H15
LOC_Os01g42270	HT1.1
LOC_Os01g42330	H15
LOC_Os01g42909	L316
LOC_Os01g44210	H17
LOC_Os01g44220	public_xpk
LOC_Os01g44260	H17
LOC_Os01g44310	H17
LOC_Os01g44340	H17
LOC_Os01g44394	H17
LOC_Os01g45110	H17
LOC_Os01g47410	public_xpk
LOC_Os01g47730	WBR1.2__qtl28
LOC_Os01g47740	WBR1.2__qtl28
LOC_Os01g47750	H18
LOC_Os01g47760	H18
LOC_Os01g50030	public_xpk
LOC_Os01g52050	OsBRI1
LOC_Os01g54930	L393
LOC_Os01g55610	H21
LOC_Os01g55630	H21
LOC_Os01g55700	H21
LOC_Os01g56100	H21
LOC_Os01g56550	FL1.1
LOC_Os01g56880	H22
LOC_Os01g58550	L220
LOC_Os01g58580	L220
LOC_Os01g62160	HT1.2
LOC_Os01g62760	KnetMiner
LOC_Os01g65670	public_xpk
LOC_Os01g66100	KnetMiner
LOC_Os01g67330	H26
LOC_Os01g67600	public_xpk
LOC_Os01g68000	KnetMiner
LOC_Os01g68680	L1104
LOC_Os01g68700	L1104
LOC_Os01g70010	H26
LOC_Os01g70170	H26
LOC_Os01g70180	H26
LOC_Os01g70190	H26
LOC_Os01g70790	public_xpk
LOC_Os01g71740	L1056
LOC_Os01g72220	L666
LOC_Os01g72230	L666
LOC_Os01g72240	L666
LOC_Os01g72250	L666
LOC_Os01g74430	L903
LOC_Os02g02030	L53
LOC_Os02g02050	L53
LOC_Os02g02410	KnetMiner-public_xpk-OsBip1
LOC_Os02g03280	public_xpk
LOC_Os02g03750	public_xpk
LOC_Os02g05340	public_xpk
LOC_Os02g06640	HT2.1
LOC_Os02g06690	HT2.1
LOC_Os02g06860	H31
LOC_Os02g07120	public_xpk
LOC_Os02g08070	H33
LOC_Os02g09359	L583
LOC_Os02g09670	L883
LOC_Os02g09770	L1184
LOC_Os02g09790	L1184
LOC_Os02g09820	L1184
LOC_Os02g10640	public_xpk
LOC_Os02g10800	public_xpk
LOC_Os02g10920	H37
LOC_Os02g11050	public_xpk
LOC_Os02g12100	H38
LOC_Os02g13090	H39
LOC_Os02g13100	H39
LOC_Os02g13110	KnetMiner
LOC_Os02g13690	L263
LOC_Os02g13700	L263
LOC_Os02g13840	H41
LOC_Os02g13890	H41
LOC_Os02g14130	KnetMiner_OsGSK3
LOC_Os02g14600	public_xpk
LOC_Os02g14760	L264
LOC_Os02g14770	L264
LOC_Os02g14780	L264
LOC_Os02g14790	L264
LOC_Os02g15070	public_xpk
LOC_Os02g15090	public_xpk
LOC_Os02g15110	L200
LOC_Os02g15169	public_xpk
LOC_Os02g15760	L688
LOC_Os02g16040	public_xpk_L978
LOC_Os02g16820	public_xpk
LOC_Os02g18070	L1008
LOC_Os02g21970	public_xpk
LOC_Os02g25480	H48
LOC_Os02g27310	KnetMiner
LOC_Os02g30510	L453
LOC_Os02g30900	H50
LOC_Os02g31140	H51
LOC_Os02g31150	H51
LOC_Os02g31160	H51
LOC_Os02g32200	H52
LOC_Os02g32420	L110
LOC_Os02g32660	public_xpk
LOC_Os02g33110	L614
LOC_Os02g33670	L248
LOC_Os02g34370	HT2.1
LOC_Os02g34540	L956
LOC_Os02g34600	L970
LOC_Os02g34770	L67
LOC_Os02g36140	L1032
LOC_Os02g40490	L1219
LOC_Os02g41940	FL2.1_L278_gca.mean.QTL2.1_gcd.mean.QTL2.2_gcr.nlp.QTL2.2_wbr.nlp.QTL2.1
LOC_Os02g42000	qFL2.1_L10_gca.mean.QTL2.1_gcd.mean.QTL2.2_gcr.nlp.QTL2.2_wbr.nlp.QTL2.1_fl.mean.QTL2.1
LOC_Os02g43140	L874
LOC_Os02g43180	L874
LOC_Os02g43300	public_xpk
LOC_Os02g45180	L92
LOC_Os02g47840	L12
LOC_Os02g48070	L777
LOC_Os02g48330	L144
LOC_Os02g48790	L377
LOC_Os02g49410	public_xpk_L617
LOC_Os02g49690	L145
LOC_Os02g49720	qHTWBR2.1
LOC_Os02g50620	H69
LOC_Os02g50630	H69
LOC_Os02g52710	KnetMiner
LOC_Os02g52780	KnetMiner
LOC_Os02g53670	L372
LOC_Os02g53680	L372
LOC_Os02g53690	L372
LOC_Os02g53700	L372
LOC_Os02g53830	qGCD2.1_L223_L359
LOC_Os02g54140	public_xpk
LOC_Os02g54254	public_xpk
LOC_Os02g54340	public_xpk
LOC_Os02g54780	public_xpk
LOC_Os02g55140	public_xpk
LOC_Os02g55330	L1190
LOC_Os02g55340	KnetMiner
LOC_Os02g56000	public_xpk
LOC_Os02g56460	L1050
LOC_Os02g56720	fl2.1
LOC_Os02g57180	public_xpk
LOC_Os02g57690	L925
LOC_Os03g03680	H76
LOC_Os03g04660	L1189
LOC_Os03g05100	L180
LOC_Os03g05730	L260
LOC_Os03g05740	zhangjian_L260
LOC_Os03g05880	L260
LOC_Os03g06200	public_xpk
LOC_Os03g07000	qFL3.1_L349
LOC_Os03g07070	FL3.1_L349
LOC_Os03g07100	L349
LOC_Os03g07220	public_xpk
LOC_Os03g07880	L1034
LOC_Os03g09020	L280
LOC_Os03g11100	public_xpk_L758
LOC_Os03g11110	L758
LOC_Os03g11480	H79
LOC_Os03g11910	H80
LOC_Os03g12414	KnetMiner
LOC_Os03g14180	HT3.1_qtl104
LOC_Os03g15650	public_xpk
LOC_Os03g16020	public_xpk
LOC_Os03g16030	public_xpk
LOC_Os03g16170	KnetMiner
LOC_Os03g16440	public_xpk
LOC_Os03g17250	KnetMiner
LOC_Os03g17370	H84
LOC_Os03g17700	L906
LOC_Os03g17860	public_xpk
LOC_Os03g18200	public_xpk
LOC_Os03g20380	KnetMiner
LOC_Os03g20880	L464
LOC_Os03g20920	L907
LOC_Os03g20940	L907
LOC_Os03g21210	public_xpk
LOC_Os03g22120	public_xpk
LOC_Os03g22700	L1301
LOC_Os03g24300	liwei
LOC_Os03g24380	liwei
LOC_Os03g25080	WCD3.1
LOC_Os03g25350	public_xpk
LOC_Os03g26490	fl3.1
LOC_Os03g26970	public_xpk
LOC_Os03g27310	L854
LOC_Os03g27370	L854
LOC_Os03g28330	public_xpk
LOC_Os03g28940	L826
LOC_Os03g28960	L826
LOC_Os03g29240	public_xpk
LOC_Os03g30744	H91
LOC_Os03g30790	xupengkun
LOC_Os03g31360	public_xpk
LOC_Os03g31400	public_xpk
LOC_Os03g31510	public_xpk
LOC_Os03g38250	L996
LOC_Os03g43970	KnetMiner
LOC_Os03g44200	WCA3.1
LOC_Os03g46100	public_xpk
LOC_Os03g46350	H96
LOC_Os03g47770	L603
LOC_Os03g47930	H98
LOC_Os03g48170	public_xpk
LOC_Os03g48270	L1083
LOC_Os03g48450	L1083
LOC_Os03g50220	H98
LOC_Os03g50230	H98
LOC_Os03g50250	public_xpk-OsBIP2
LOC_Os03g51330	L1389
LOC_Os03g51550	public_xpk
LOC_Os03g51840	public_xpk
LOC_Os03g52170	L401
LOC_Os03g52340	public_xpk
LOC_Os03g52460	public_xpk
LOC_Os03g53070	L94
LOC_Os03g55600	KnetMiner
LOC_Os03g55734	public_xpk
LOC_Os03g57680	H100
LOC_Os03g57690	qWCR3.2
LOC_Os03g57750	H100
LOC_Os03g57900	L601
LOC_Os03g57960	L601
LOC_Os03g57990	L601
LOC_Os03g58800	public_xpk
LOC_Os03g60080	public_xpk
LOC_Os03g60150	public_xpk
LOC_Os03g61950	public_xpk
LOC_Os03g62230	L623
LOC_Os03g62590	HT3.3_L1361
LOC_Os03g62740	L299
LOC_Os03g63020	KnetMiner
LOC_Os03g63430	public_xpk
LOC_Os04g01290	public_xpk
LOC_Os04g06300	L265
LOC_Os04g08190	L522L535
LOC_Os04g08600	KnetMiner
LOC_Os04g08660	L125
LOC_Os04g08690	L125
LOC_Os04g12080	KnetMiner
LOC_Os04g20800	H117
LOC_Os04g21020	H117
LOC_Os04g23500	L650
LOC_Os04g24550	H118
LOC_Os04g24790	L405
LOC_Os04g25410	L852
LOC_Os04g28280	KnetMiner
LOC_Os04g31660	L55
LOC_Os04g32030	L908
LOC_Os04g32950	public_xpk
LOC_Os04g33740	public_xpk
LOC_Os04g35010	public_xpk
LOC_Os04g36700	public_xpk
LOC_Os04g39420	HT4.1_qtl168_fl.lp.QTL4.1
LOC_Os04g39560	H130
LOC_Os04g40590	H131
LOC_Os04g40660	H131
LOC_Os04g45470	public_xpk
LOC_Os04g47870	L1131
LOC_Os04g48030	public_xpk
LOC_Os04g49230	H134
LOC_Os04g52340	H136
LOC_Os04g52760	H137
LOC_Os04g52800	H137
LOC_Os04g52900	HT4.2
LOC_Os04g53240	wca4.1_L1455
LOC_Os04g53300	L281
LOC_Os04g55230	public_xpk
LOC_Os04g56060	L97
LOC_Os04g56070	L97
LOC_Os04g57810	public_xpk
LOC_Os04g58750	public_xpk
LOC_Os05g04530	L81
LOC_Os05g06170	H143
LOC_Os05g06350	H144
LOC_Os05g06480	KnetMiner-public_xpk_qtl188
LOC_Os05g06500	H144
LOC_Os05g07090	L612
LOC_Os05g08730	wbr5.3_qtl190
LOC_Os05g08810	KnetMiner
LOC_Os05g09520	GW5
LOC_Os05g11090	H144
LOC_Os05g11380	L594
LOC_Os05g11730	KnetMiner
LOC_Os05g12270	wb5.2
LOC_Os05g14194	public_xpk
LOC_Os05g15200	H146
LOC_Os05g17604	L669
LOC_Os05g19970	public_xpk
LOC_Os05g28190	KnetMiner
LOC_Os05g30480	public_xpk-OsBIP3
LOC_Os05g31670	L482
LOC_Os05g32830	L1108
LOC_Os05g33570	public_xpk
LOC_Os05g33690	liwei
LOC_Os05g34050	public_xpk-OsbZIP39
LOC_Os05g35400	public_xpk
LOC_Os05g35690	public_xpk
LOC_Os05g35970	public_xpk
LOC_Os05g37450	public_xpk
LOC_Os05g37690	public_xpk
LOC_Os05g37970	public_xpk
LOC_Os05g38530	public_xpk
LOC_Os05g38830	WCR5.1
LOC_Os05g39300	L329
LOC_Os05g40050	H151
LOC_Os05g40090	H151
LOC_Os05g44340	public_xpk
LOC_Os05g45720	public_xpk
LOC_Os05g46040	KnetMiner
LOC_Os05g46730	L855
LOC_Os05g46760	public_xpk
LOC_Os05g50750	HT5.1_qtl214
LOC_Os05g51350	L642
LOC_Os06g01640	L45
LOC_Os06g01650	L45
LOC_Os06g01700	L45
LOC_Os06g02000	chengbo
LOC_Os06g02620	HT6.1
LOC_Os06g04200	qWBR6.1=wx-public_xpk_qtl217
LOC_Os06g04930	zhangjian
LOC_Os06g04990	wangguangqi
LOC_Os06g05180	xupengkun
LOC_Os06g05740	public_xpk
LOC_Os06g06260	zjc-wsy-public_xpk
LOC_Os06g06930	H160
LOC_Os06g08740	wcr6.1_qtl219
LOC_Os06g08960	wcr6.1
LOC_Os06g09540	xupengkun
LOC_Os06g10650	chengbo
LOC_Os06g10880	KnetMiner
LOC_Os06g11650	L388
LOC_Os06g12310	zjc-wsy
LOC_Os06g12450	KnetMiner-public_xpk_qtl221
LOC_Os06g13810	public_xpk
LOC_Os06g13890	zhangjian
LOC_Os06g14390	L1188
LOC_Os06g14406	L1188
LOC_Os06g14670	qHTFL6.1_qtl224
LOC_Os06g14700	H163
LOC_Os06g14710	H163
LOC_Os06g15170	L1395
LOC_Os06g15360	L781
LOC_Os06g19560	H165
LOC_Os06g20110	H165
LOC_Os06g21360	L1122
LOC_Os06g21560	H165
LOC_Os06g22460	L150
LOC_Os06g30680	H172
LOC_Os06g31060	public_xpk
LOC_Os06g31270	L1100
LOC_Os06g33330	L303
LOC_Os06g33350	L303
LOC_Os06g35530	KnetMiner
LOC_Os06g36480	L1084
LOC_Os06g36670	L881
LOC_Os06g36700	public_xpk
LOC_Os06g36770	KnetMiner
LOC_Os06g38640	L1085
LOC_Os06g39240	public_xpk
LOC_Os06g39800	L965
LOC_Os06g41010	qGCA6.1
LOC_Os06g41030	FL6.2
LOC_Os06g41770	public_xpk-OsbZIP50
LOC_Os06g43384	H173
LOC_Os06g43560	public_xpk
LOC_Os06g46740	qWCR6.1_qtl251
LOC_Os06g47030	H174
LOC_Os06g47150	H174
LOC_Os06g49000	H175
LOC_Os06g49840	L952
LOC_Os06g50300	public_xpk
LOC_Os06g51084	public_xpk
LOC_Os06g51530	L767
LOC_Os07g01960	H179
LOC_Os07g02090	H179
LOC_Os07g02280	H179
LOC_Os07g02560	H180
LOC_Os07g03820	qHTWBR7.1
LOC_Os07g04020	H182
LOC_Os07g04029	H182
LOC_Os07g08340	public_xpk
LOC_Os07g08750	KnetMiner
LOC_Os07g08810	H183
LOC_Os07g08820	H183
LOC_Os07g10660	L1192
LOC_Os07g11360	public_xpk
LOC_Os07g11380	WBD7.1
LOC_Os07g11410	WBD7.1_qtl265
LOC_Os07g11510	WBD7.1
LOC_Os07g15970	L1014
LOC_Os07g25420	public_xpk
LOC_Os07g25690	qHTGCA7.1
LOC_Os07g25710	L229
LOC_Os07g28820	public_xpk-IRE1
LOC_Os07g30620	H193
LOC_Os07g31540	public_xpk
LOC_Os07g32774	FL7.1
LOC_Os07g32800	H195
LOC_Os07g35260	KnetMiner
LOC_Os07g35310	KnetMiner
LOC_Os07g35330	KnetMiner
LOC_Os07g35340	KnetMiner
LOC_Os07g35370	KnetMiner
LOC_Os07g35390	KnetMiner
LOC_Os07g35410	KnetMiner
LOC_Os07g35540	KnetMiner
LOC_Os07g35580	KnetMiner
LOC_Os07g35650	KnetMiner
LOC_Os07g35660	KnetMiner
LOC_Os07g35680	KnetMiner
LOC_Os07g35690	KnetMiner
LOC_Os07g35700	KnetMiner
LOC_Os07g35740	KnetMiner
LOC_Os07g35750	KnetMiner
LOC_Os07g35790	KnetMiner
LOC_Os07g35810	KnetMiner
LOC_Os07g35860	H195
LOC_Os07g36920	qWCA7.1
LOC_Os07g36930	H195
LOC_Os07g36940	H195
LOC_Os07g37580	H195
LOC_Os07g38530	KnetMiner
LOC_Os07g38710	L698
LOC_Os07g38970	H195
LOC_Os07g38990	H195
LOC_Os07g39010	H195
LOC_Os07g39220	OsBZR1
LOC_Os07g39520	KnetMiner
LOC_Os07g41310	xupengkun
LOC_Os07g42490	WBR7.1-public_xpk_L1506
LOC_Os07g42590	HT7.1
LOC_Os07g43560	KnetMiner
LOC_Os07g43570	KnetMiner
LOC_Os07g44870	H197
LOC_Os07g44950	public_xpk-OsbZIP60_qtl287
LOC_Os07g44980	H197
LOC_Os07g45010	H197
LOC_Os07g45060	H197
LOC_Os07g45100	H197
LOC_Os07g46230	H199
LOC_Os07g46240	H199
LOC_Os07g47510	public_xpk
LOC_Os07g48760	KnetMiner
LOC_Os07g49150	public_xpk
LOC_Os07g49260	H201
LOC_Os07g49270	H201
LOC_Os07g49280	H201
LOC_Os07g49410	H201
LOC_Os07g49470	H201
LOC_Os07g49480	H201
LOC_Os07g49520	public_xpk
LOC_Os07g49540	H201
LOC_Os08g01010	H202
LOC_Os08g01040	H202
LOC_Os08g01080	H202
LOC_Os08g01090	H202
LOC_Os08g01100	H202
LOC_Os08g01110	H202
LOC_Os08g01920	public_xpk
LOC_Os08g03350	H203
LOC_Os08g03360	H203
LOC_Os08g03690	H204
LOC_Os08g03870	H204
LOC_Os08g03990	H204
LOC_Os08g05410	H205
LOC_Os08g05480	H205
LOC_Os08g05640	HT8.1
LOC_Os08g05810	HT8.2.MEAN
LOC_Os08g05830	HT8.2.MEAN
LOC_Os08g05840	HT8.2.MEAN_qtl295
LOC_Os08g05900	H205
LOC_Os08g05910	H205
LOC_Os08g06060	L976
LOC_Os08g07060	H205
LOC_Os08g07070	H205
LOC_Os08g07090	H205
LOC_Os08g07120	H205
LOC_Os08g07160	HT8.2_qtl297
LOC_Os08g07760	OsBAK1
LOC_Os08g07970	H205
LOC_Os08g08110	H205
LOC_Os08g08120	H205
LOC_Os08g08200	liwei
LOC_Os08g08830	liwei
LOC_Os08g09180	H205
LOC_Os08g09220	liwei_qtl299
LOC_Os08g09230	public_xpk_qtl299
LOC_Os08g09240	H205
LOC_Os08g09250	wbd8.2_qtl299
LOC_Os08g09350	H205
LOC_Os08g09370	H205
LOC_Os08g09400	H205
LOC_Os08g09570	H205
LOC_Os08g09680	H205
LOC_Os08g09690	public_xpk
LOC_Os08g13280	H207
LOC_Os08g13850	L488
LOC_Os08g13870	L488
LOC_Os08g14300	H209
LOC_Os08g14310	H209
LOC_Os08g14430	H209
LOC_Os08g16430	chengbo
LOC_Os08g16630	H210
LOC_Os08g16650	H210
LOC_Os08g16690	H210
LOC_Os08g16700	H210
LOC_Os08g16840	H210
LOC_Os08g19310	public_xpk
LOC_Os08g21590	KnetMiner
LOC_Os08g22604	H210
LOC_Os08g22700	H210
LOC_Os08g25734	public_xpk
LOC_Os08g26460	H210
LOC_Os08g26490	H210
LOC_Os08g26520	H210
LOC_Os08g26530	H210
LOC_Os08g26544	H210
LOC_Os08g26590	H210
LOC_Os08g28890	H211
LOC_Os08g28900	H211
LOC_Os08g28940	H211
LOC_Os08g29710	public_xpk
LOC_Os08g29730	H212
LOC_Os08g29750	H212
LOC_Os08g29760	H212
LOC_Os08g29854	H212
LOC_Os08g29870	H212
LOC_Os08g29970	H212
LOC_Os08g30350	H213
LOC_Os08g30370	H213
LOC_Os08g30820	HT8.3
LOC_Os08g30840	L1399
LOC_Os08g30900	HT8.3
LOC_Os08g30930	L1399
LOC_Os08g31870	L1300
LOC_Os08g31950	L1300
LOC_Os08g32850	L1288
LOC_Os08g32870	L1288
LOC_Os08g34190	public_xpk
LOC_Os08g35640	L864
LOC_Os08g36790	KnetMiner
LOC_Os08g36840	public_xpk
LOC_Os08g36900	public_xpk
LOC_Os08g37350	H219
LOC_Os08g37370	H219
LOC_Os08g37380	H219
LOC_Os08g42630	L803
LOC_Os08g43300	H221
LOC_Os08g43334	public_xpk_qtl318
LOC_Os08g43580	H221
LOC_Os08g43600	H221
LOC_Os08g44650	L1016
LOC_Os09g01790	H223
LOC_Os09g01960	L232
LOC_Os09g06890	L421
LOC_Os09g06950	L421
LOC_Os09g07120	H225
LOC_Os09g07510	KnetMiner-public_xpk
LOC_Os09g08920	L850
LOC_Os09g09330	L1310
LOC_Os09g09460	L1310
LOC_Os09g09480	L1310
LOC_Os09g09490	WCR9.1_L1310
LOC_Os09g10980	L1134
LOC_Os09g11480	L951
LOC_Os09g12350	L233
LOC_Os09g12730	H227
LOC_Os09g13010	H227
LOC_Os09g13020	H227
LOC_Os09g13040	H227
LOC_Os09g13420	H227
LOC_Os09g13680	H227
LOC_Os09g13720	H227
LOC_Os09g13810	H227
LOC_Os09g13820	H227
LOC_Os09g14410	H227
LOC_Os09g14450	H227
LOC_Os09g15190	H227
LOC_Os09g15200	H227
LOC_Os09g15670	KnetMiner
LOC_Os09g16710	H228
LOC_Os09g16910	H228
LOC_Os09g17730	H228
LOC_Os09g17900	H228
LOC_Os09g18030	L582
LOC_Os09g20040	HT9.1_qtl339
LOC_Os09g20050	HT9.1
LOC_Os09g21460	H230
LOC_Os09g21470	H230
LOC_Os09g22420	L975
LOC_Os09g23500	L929
LOC_Os09g25890	public_xpk
LOC_Os09g27599	H234
LOC_Os09g27830	public_xpk
LOC_Os09g28310	KnetMiner
LOC_Os09g28400	KnetMiner
LOC_Os09g28420	KnetMiner
LOC_Os09g29130	H235
LOC_Os09g29170	H235
LOC_Os09g29239	H235
LOC_Os09g29670	L817
LOC_Os09g31486	public_xpk
LOC_Os09g32290	L1482
LOC_Os09g32300	HT9.1
LOC_Os09g32526	H238
LOC_Os09g32760	H238
LOC_Os09g32810	H238
LOC_Os09g33780	public_xpk
LOC_Os09g33970	KnetMiner_qtl348
LOC_Os09g34040	wbr9.1
LOC_Os09g34150	wbr9.1
LOC_Os09g36900	H240
LOC_Os09g37006	H240
LOC_Os09g37012	H240
LOC_Os09g37590	H240
LOC_Os09g39860	H240
LOC_Os09g39910	H240
LOC_Os09g39920	public_xpk
LOC_Os10g01290	L1287
LOC_Os10g02840	H242
LOC_Os10g02870	H242
LOC_Os10g04980	public_xpk
LOC_Os10g07040	L762
LOC_Os10g07200	L762
LOC_Os10g07998	L437
LOC_Os10g08290	L437
LOC_Os10g08430	L437
LOC_Os10g09670	H244
LOC_Os10g09680	H244
LOC_Os10g10050	L959
LOC_Os10g10090	L959
LOC_Os10g10620	qHTWCR10.1
LOC_Os10g10630	H244
LOC_Os10g10990	H244
LOC_Os10g11580	public_xpk
LOC_Os10g16890	L796
LOC_Os10g17010	L796
LOC_Os10g17950	KnetMiner
LOC_Os10g17960	KnetMiner
LOC_Os10g22484	L948
LOC_Os10g22510	L948
LOC_Os10g22869	H246
LOC_Os10g25130	public_xpk
LOC_Os10g25734	H247
LOC_Os10g25800	H247
LOC_Os10g26010	H247
LOC_Os10g26060	public_xpk_qtl361
LOC_Os10g26164	H247
LOC_Os10g26290	H247
LOC_Os10g26820	L808
LOC_Os10g26990	L788
LOC_Os10g28210	L875
LOC_Os10g28240	L875
LOC_Os10g28330	L875
LOC_Os10g28370	L875
LOC_Os10g28380	L875
LOC_Os10g28610	L74
LOC_Os10g30156	public_xpk
LOC_Os10g30162	L1340
LOC_Os10g30170	L1340
LOC_Os10g30210	L1340
LOC_Os10g30240	wbr10.1_L1340
LOC_Os10g30280	wbr10.1
LOC_Os10g31000	public_xpk
LOC_Os10g31550	H253
LOC_Os10g31900	L915
LOC_Os10g32680	public_xpk
LOC_Os10g33020	L949
LOC_Os10g33790	H256
LOC_Os10g33800	public_xpk
LOC_Os10g33830	H256
LOC_Os10g36870	H258
LOC_Os10g36880	H258
LOC_Os10g37090	H259
LOC_Os10g37290	H259
LOC_Os10g37410	L1120
LOC_Os10g37420	fl10.2_L1120
LOC_Os10g37480	fl10.2_L1120
LOC_Os10g37630	public_xpk
LOC_Os10g38110	qWCA10.1
LOC_Os10g38960	qWCR10.1_qtl374
LOC_Os10g39420	public_xpk
LOC_Os10g41120	L1040
LOC_Os10g41130	L1040
LOC_Os10g41780	public_xpk
LOC_Os10g42196	H263
LOC_Os10g42210	H263
LOC_Os10g42420	H264
LOC_Os11g01872	KnetMiner
LOC_Os11g03730	H266
LOC_Os11g03770	H266
LOC_Os11g03970	KnetMiner
LOC_Os11g05090	L321
LOC_Os11g05110	public_xpk
LOC_Os11g05170	public_xpk
LOC_Os11g05300	H268
LOC_Os11g05350	H268
LOC_Os11g05440	H268
LOC_Os11g05500	H268
LOC_Os11g05640	H268
LOC_Os11g05680	H268
LOC_Os11g07960	L364
LOC_Os11g08880	L804
LOC_Os11g09010	L1348
LOC_Os11g09280	public_xpk
LOC_Os11g09820	L957
LOC_Os11g10430	L1305
LOC_Os11g10600	L219
LOC_Os11g11960	L1239
LOC_Os11g13390	L518
LOC_Os11g16924	H274
LOC_Os11g18044	L1049
LOC_Os11g18470	H276
LOC_Os11g18570	zhangjian
LOC_Os11g23770	L870
LOC_Os11g23890	L870
LOC_Os11g25420	L682
LOC_Os11g26150	L1082
LOC_Os11g26570	L1082
LOC_Os11g29090	chengbo
LOC_Os11g30410	H277
LOC_Os11g30484	H277
LOC_Os11g33210	L919
LOC_Os11g35020	H280
LOC_Os11g35500	KnetMiner
LOC_Os11g35900	L250
LOC_Os11g37520	H281
LOC_Os11g38130	H281
LOC_Os11g38650	WCA11.1
LOC_Os11g40520	H283
LOC_Os11g40530	H283
LOC_Os11g40590	H283
LOC_Os11g40680	H283
LOC_Os11g40690	H283
LOC_Os11g41120	L1024
LOC_Os11g41140	L1024
LOC_Os11g42040	L166
LOC_Os11g42540	L969
LOC_Os11g42880	wbr11.1_qtl409
LOC_Os11g42890	wbr11.1_qtl409
LOC_Os11g43820	HT11.1_qtl410
LOC_Os11g43830	HT11.1
LOC_Os11g43840	H286
LOC_Os11g43850	H286
LOC_Os11g43900	H286
LOC_Os11g43920	H286
LOC_Os11g44860	H287
LOC_Os11g44910	H287
LOC_Os11g46210	L1187
LOC_Os12g01922	KnetMiner
LOC_Os12g03370	public_xpk
LOC_Os12g03810	KnetMiner
LOC_Os12g05110	public_xpk
LOC_Os12g07420	L1206
LOC_Os12g07490	liwei
LOC_Os12g08280	H291
LOC_Os12g10740	L451
LOC_Os12g12460	H294
LOC_Os12g13580	L839
LOC_Os12g13670	L839
LOC_Os12g13730	L839
LOC_Os12g13824	L1124
LOC_Os12g13910	KnetMiner
LOC_Os12g13960	L880
LOC_Os12g14070	public_xpk
LOC_Os12g15410	H298
LOC_Os12g15590	public_xpk
LOC_Os12g16260	L143
LOC_Os12g18870	L13
LOC_Os12g26480	L723
LOC_Os12g26729	L1290
LOC_Os12g27994	KnetMiner
LOC_Os12g28770	H303
LOC_Os12g29400	qGCA12.1
LOC_Os12g29830	H303
LOC_Os12g30020	H304
LOC_Os12g31320	L61
LOC_Os12g32200	wbd12.1
LOC_Os12g32600	H306
LOC_Os12g32610	H306
LOC_Os12g32630	H306
LOC_Os12g32760	H306
LOC_Os12g32986	public_xpk
LOC_Os12g35470	L1289
LOC_Os12g35480	L1289
LOC_Os12g35510	L1289
LOC_Os12g35550	L1289
LOC_Os12g35670	L947
LOC_Os12g35920	L167
LOC_Os12g36750	H311
LOC_Os12g36950	H311
LOC_Os12g37100	H311
LOC_Os12g37200	H311
LOC_Os12g37360	public_xpk
LOC_Os12g38420	L1435
LOC_Os12g38460	L1435
LOC_Os12g38820	L27
LOC_Os12g39240	L1372
LOC_Os12g39710	L1414
LOC_Os12g41890	KnetMiner
LOC_Os12g43550	public_xpk
LOC_Os12g43580	H317
LOC_Os12g43600	H317
LOC_Os12g44130	L763
LOC_Os12g44180	L763
LOC_Os08g05110	HT8.1
LOC_Os08g05140	HT8.1
LOC_Os08g05160	HT8.1
LOC_Os08g05280	HT8.1
LOC_Os08g05290	HT8.1
LOC_Os08g05300	HT8.1
LOC_Os08g05310	HT8.1
LOC_Os08g05320	HT8.1
LOC_Os08g05330	HT8.1
LOC_Os08g05340	HT8.1
LOC_Os08g05350	HT8.1
LOC_Os08g05370	HT8.1
LOC_Os08g05380	HT8.1
LOC_Os08g05440	HT8.1
LOC_Os08g05460	HT8.1
LOC_Os08g05470	HT8.1
LOC_Os08g05490	HT8.1
LOC_Os08g05510	HT8.1
LOC_Os08g05520	HT8.1
LOC_Os08g05530	HT8.1
LOC_Os08g05540	HT8.1
LOC_Os08g05550	HT8.1
LOC_Os08g05560	HT8.1
LOC_Os08g05570	HT8.1
LOC_Os08g05580	HT8.1
LOC_Os08g05590	HT8.1
LOC_Os08g05600	HT8.1
LOC_Os08g05610	HT8.1
LOC_Os08g05620	HT8.1
LOC_Os08g05630	HT8.1
LOC_Os08g05650	HT8.1
LOC_Os08g05660	HT8.1
LOC_Os08g05670	HT8.1
LOC_Os08g05680	HT8.1
LOC_Os08g05690	HT8.1
LOC_Os08g05700	HT8.1
LOC_Os08g05710	HT8.1
LOC_Os08g05720	HT8.1
LOC_Os08g05750	HT8.1
LOC_Os08g05770	HT8.1
LOC_Os08g05780	HT8.1
LOC_Os08g05790	HT8.1
LOC_Os08g05820	HT8.1
LOC_Os08g05850	HT8.1
LOC_Os08g05860	HT8.1
LOC_Os08g05870	HT8.1
LOC_Os08g05880	HT8.1
LOC_Os08g05890	HT8.1
LOC_Os08g05950	HT8.1
LOC_Os08g05960	HT8.1
LOC_Os08g05970	HT8.1
LOC_Os08g05980	HT8.1
LOC_Os08g06000	HT8.1
LOC_Os08g06010	HT8.1
LOC_Os08g06870	HT8.2
LOC_Os08g06880	HT8.2
LOC_Os08g06885	HT8.2
LOC_Os08g06890	HT8.2
LOC_Os08g06940	HT8.2
LOC_Os08g06949	HT8.2
LOC_Os08g07010	HT8.2
LOC_Os08g07020	HT8.2
LOC_Os08g07030	HT8.2
LOC_Os08g07040	HT8.2
LOC_Os08g07050	HT8.2
LOC_Os08g07080	HT8.2
LOC_Os08g07100	HT8.2
LOC_Os08g07109	HT8.2
LOC_Os08g07170	HT8.2
LOC_Os08g07180	HT8.2
LOC_Os08g07189	HT8.2
LOC_Os08g07200	HT8.2
LOC_Os08g07210	HT8.2
LOC_Os08g07240	HT8.2
LOC_Os08g07250	HT8.2
LOC_Os08g07260	HT8.2
LOC_Os08g07270	HT8.2
LOC_Os08g07280	HT8.2
LOC_Os08g07290	HT8.2
LOC_Os08g07300	HT8.2
LOC_Os08g07320	HT8.2
LOC_Os08g07330	HT8.2
LOC_Os08g07340	HT8.2
LOC_Os08g07350	HT8.2
LOC_Os08g07370	HT8.2
LOC_Os08g07390	HT8.2
LOC_Os08g07400	HT8.2
LOC_Os08g07430	HT8.2
LOC_Os08g07440	HT8.2
LOC_Os08g07450	HT8.2
LOC_Os08g07470	HT8.2
LOC_Os08g07480	HT8.2
LOC_Os08g07490	HT8.2
LOC_Os08g07500	HT8.2
LOC_Os08g07510	HT8.2
LOC_Os08g07520	HT8.2
LOC_Os08g07530	HT8.2
LOC_Os08g07540	HT8.2
LOC_Os08g07550	HT8.2
LOC_Os08g07580	HT8.2
LOC_Os10g38489
LOC_Os10g38860
LOC_Os12g29400
LOC_Os06g14670	Chalk6HT
LOC_Os05g38820	NF-YB3
LOC_Os02g49370	NF-YB7
LOC_Os06g17480	NF-YB9
LOC_Os02g07450	NF-YC1
LOC_Os08g38780	NF-YC6
LOC_Os09g30310	NF-YC7
LOC_Os01g24460	NF-YC10
LOC_Os01g51610	LEC2
LOC_Os01g68370	ABI3
LOC_Os06g04010	GBP1
LOC_Os10g02584	GBP3
LOC_Os07g30774	OsCBT
LOC_Os09g31400	EIL3
